# Supplementary material for: Long non-coding RNA Tug1 modulates mitochondrial and myogenic responses to exercise in skeletal muscle
Source: BMC Biol. 2022 Jul 18;20:164. doi: 10.1186/s12915-022-01366-4 (PMC9295458; doi:10.1186/s12915-022-01366-4)
Supplement: Supplementary file 2 — Additional file 2: Table S1: List of differentially expressed genes with Tug1 knockdown in C2C12 myotubes, n=6 per group. Table S2: Overrepresentation analysis of 867 differentially expressed genes due to Tug1 knockdown in C2C12 myotubes. Table S3: List of differentially expressed genes (FDR<0.01, log2FC>1) at EPS 0h vs. Rest (in Control myotubes). Table S4: List of differentially expressed genes (FDR<0.01, log2FC>1) at EPS 3h vs. Rest (in Control myotubes). Table S5: List of genes upregulated at EPS 0h (FDR<0.05, log2FC>0.322) blunted by Tug1 knockdown (FDR<0.05). Table S6: List of genes upregulated at EPS 3h (FDR<0.05, log2FC>0.322) blunted by Tug1 knockdown (FDR<0.05). Table S7: Overrepresentation analysis of 53 genes upregulated at EPS 0h (FDR<0.05, log2FC>0.322) blunted by Tug1 knockdown (FDR<0.05). Table S8: List of genes upregulated at EPS 0h (FDR<0.05, log2FC>0.322) augmented by Tug1 knockdown (FDR<0.05). Table S9: List of genes upregulated at EPS 3h (FDR<0.05, log2FC>0.322) augmented by Tug1 knockdown (FDR<0.05). [file 12915_2022_1366_MOESM2_ESM.xlsx]

## Sheet: Table S1
Supplementary Table 1. List of differentially expressed genes with Tug1 knockdown in C2C12 myotubes
Gene_ID	Gene_Name	Gene_Biotype	Log2FC (Tug1 KD vs Control)	P value	FDR
ENSMUSG00000029763	Exoc4	protein_coding	1.14124	7.50989e-18	1.05101e-13
ENSMUSG00000043760	Pkhd1	protein_coding	2.29208	7.75015e-15	3.61545e-11
ENSMUSG00000037300	Ttc13	protein_coding	0.762747	7.22143e-15	3.61545e-11
ENSMUSG00000038670	Mybpc2	protein_coding	-1.12702	1.05003e-14	3.67379e-11
ENSMUSG00000004558	Ndrg2	protein_coding	-1.10277	2.22173e-14	6.21863e-11
ENSMUSG00000015950	Ncf1	protein_coding	-1.32511	3.03217e-14	7.07254e-11
ENSMUSG00000019843	Fyn	protein_coding	0.977465	1.4879e-13	2.97474e-10
ENSMUSG00000026554	Dcaf8	protein_coding	0.612999	3.75723e-13	6.5728e-10
ENSMUSG00000022235	Cmbl	protein_coding	-1.50321	5.81606e-13	9.04397e-10
ENSMUSG00000024304	Cdh2	protein_coding	0.874273	8.27734e-13	1.15841e-09
ENSMUSG00000024049	Myom1	protein_coding	1.42083	1.64196e-12	2.08902e-09
ENSMUSG00000054405	Dnajc8	protein_coding	0.805905	2.15388e-12	2.51196e-09
ENSMUSG00000024983	Vti1a	protein_coding	0.756695	3.82451e-12	4.11724e-09
ENSMUSG00000041957	Pkp2	protein_coding	1.00643	5.84255e-12	5.84046e-09
ENSMUSG00000006221	Hspb7	protein_coding	-0.942085	6.77704e-12	6.32298e-09
ENSMUSG00000027077	Smtnl1	protein_coding	-3.17019	1.05128e-11	9.19543e-09
ENSMUSG00000021585	Cast	protein_coding	0.791987	1.32609e-11	1.09168e-08
ENSMUSG00000027639	Samhd1	protein_coding	-0.712939	1.84717e-11	1.37805e-08
ENSMUSG00000004113	Cacna1b	protein_coding	1.44821	1.87088e-11	1.37805e-08
ENSMUSG00000028452	Vcp	protein_coding	0.654436	2.1564e-11	1.43709e-08
ENSMUSG00000025141	Myadml2	protein_coding	-1.58816	2.07971e-11	1.43709e-08
ENSMUSG00000023019	Gpd1	protein_coding	-1.53629	2.5901e-11	1.64765e-08
ENSMUSG00000038718	Pbx3	protein_coding	1.0159	3.36421e-11	2.04705e-08
ENSMUSG00000053333	Dis3l2	protein_coding	0.818072	3.92871e-11	2.29093e-08
ENSMUSG00000031461	Myom2	protein_coding	0.859441	4.7342e-11	2.65021e-08
ENSMUSG00000011148	Adssl1	protein_coding	1.02553	6.51777e-11	3.50832e-08
ENSMUSG00000020872	Tac4	protein_coding	-2.09948	7.6346e-11	3.90733e-08
ENSMUSG00000052928	Ctif	protein_coding	0.818958	7.81745e-11	3.90733e-08
ENSMUSG00000041439	Mfsd6	protein_coding	-0.873709	1.05689e-10	5.10042e-08
ENSMUSG00000033788	Dysf	protein_coding	1.0945	1.24764e-10	5.82023e-08
ENSMUSG00000062908	Acadm	protein_coding	-0.632352	1.76854e-10	7.98411e-08
ENSMUSG00000020228	Helb	protein_coding	1.05338	1.89352e-10	8.28118e-08
ENSMUSG00000052353	Cemip	protein_coding	0.878553	2.28424e-10	9.4227e-08
ENSMUSG00000017288	Vps53	protein_coding	0.615532	2.28919e-10	9.4227e-08
ENSMUSG00000028076	Cd1d1	protein_coding	-1.09147	5.04598e-10	2.01767e-07
ENSMUSG00000048540	Nhlh2	protein_coding	-4.3657	5.94011e-10	2.30922e-07
ENSMUSG00000031880	Rrad	protein_coding	1.15997	6.8239e-10	2.55063e-07
ENSMUSG00000002799	Jag2	protein_coding	-0.805597	6.92561e-10	2.55063e-07
ENSMUSG00000022836	Mylk	protein_coding	1.31862	7.29133e-10	2.61647e-07
ENSMUSG00000031488	Rab11fip1	protein_coding	-0.844471	8.39718e-10	2.93796e-07
ENSMUSG00000042918	Mamstr	protein_coding	-1.53388	9.03063e-10	3.08253e-07
ENSMUSG00000043822	Adamtsl5	protein_coding	0.959805	1.02141e-09	3.40348e-07
ENSMUSG00000038619	Ensa	protein_coding	0.687685	1.0961e-09	3.56743e-07
ENSMUSG00000024400	Wdr33	protein_coding	0.470897	1.18576e-09	3.77152e-07
ENSMUSG00000001687	Ubl3	protein_coding	0.693176	1.31702e-09	4.00688e-07
ENSMUSG00000087579	Hectd2os	lncRNA	1.60257	1.29519e-09	4.00688e-07
ENSMUSG00000003134	Tbc1d8	protein_coding	1.89916	1.69291e-09	5.0409e-07
ENSMUSG00000050503	Fbxl22	protein_coding	-1.02699	1.86171e-09	5.42806e-07
ENSMUSG00000021840	Mapk1ip1l	protein_coding	0.689265	1.92186e-09	5.48906e-07
ENSMUSG00000027784	Ppm1l	protein_coding	0.731742	2.01596e-09	5.64268e-07
ENSMUSG00000039354	Smarcal1	protein_coding	0.551491	2.13762e-09	5.78645e-07
ENSMUSG00000021866	Anxa11	protein_coding	1.05907	2.15002e-09	5.78645e-07
ENSMUSG00000040276	Pacsin1	protein_coding	-1.1713	2.23353e-09	5.89778e-07
ENSMUSG00000027605	Acss2	protein_coding	0.683855	2.35596e-09	5.99486e-07
ENSMUSG00000030433	Sbk2	protein_coding	-0.974735	2.33631e-09	5.99486e-07
ENSMUSG00000064138	Fam172a	protein_coding	0.775254	2.99596e-09	7.48722e-07
ENSMUSG00000026107	Nabp1	protein_coding	1.08975	3.1749e-09	7.79521e-07
ENSMUSG00000021481	Zfp346	protein_coding	0.574074	3.86095e-09	9.31622e-07
ENSMUSG00000033770	Clcnka	protein_coding	-1.3113	4.42106e-09	1.03121e-06
ENSMUSG00000069729	Arid1b	protein_coding	-0.685478	4.34924e-09	1.03121e-06
ENSMUSG00000044468	Tent5c	protein_coding	-1.22143	4.54709e-09	1.04322e-06
ENSMUSG00000037820	Tgm2	protein_coding	-0.800956	5.10265e-09	1.1518e-06
ENSMUSG00000061887	Ssbp3	protein_coding	0.532061	5.27482e-09	1.17176e-06
ENSMUSG00000038695	Josd2	protein_coding	0.851	5.7754e-09	1.26292e-06
ENSMUSG00000037418	Best1	protein_coding	-0.548539	5.97741e-09	1.28698e-06
ENSMUSG00000037736	Limch1	protein_coding	1.55179	6.33694e-09	1.32077e-06
ENSMUSG00000036854	Hspb6	protein_coding	-1.02734	6.25046e-09	1.32077e-06
ENSMUSG00000035852	Misp	protein_coding	-1.66643	6.41747e-09	1.32077e-06
ENSMUSG00000034226	Rhov	protein_coding	-1.91953	7.26216e-09	1.47296e-06
ENSMUSG00000028573	Fggy	protein_coding	1.03052	7.61081e-09	1.52162e-06
ENSMUSG00000037148	Arhgap10	protein_coding	0.5096	1.06237e-08	2.09406e-06
ENSMUSG00000027797	Dclk1	protein_coding	1.36132	1.07859e-08	2.0965e-06
ENSMUSG00000074212	Dnajb14	protein_coding	0.810588	1.10524e-08	2.11888e-06
ENSMUSG00000045659	Plekha7	protein_coding	1.0681	1.14717e-08	2.16955e-06
ENSMUSG00000045095	Magi1	protein_coding	0.827759	1.21677e-08	2.2705e-06
ENSMUSG00000074217	Misp3	protein_coding	-0.915718	1.35161e-08	2.48891e-06
ENSMUSG00000022546	Gpt	protein_coding	-0.95346	1.50167e-08	2.72933e-06
ENSMUSG00000027339	Rassf2	protein_coding	-0.682542	1.73237e-08	3.10828e-06
ENSMUSG00000019139	Isyna1	protein_coding	-0.638485	1.84803e-08	3.27382e-06
ENSMUSG00000066392	Nrxn3	protein_coding	2.14366	1.9682e-08	3.44312e-06
ENSMUSG00000038696	Mapkap1	protein_coding	0.448964	2.17235e-08	3.72812e-06
ENSMUSG00000031137	Fgf13	protein_coding	2.13845	2.18439e-08	3.72812e-06
ENSMUSG00000025608	Podxl	protein_coding	-0.850479	2.31907e-08	3.91029e-06
ENSMUSG00000058806	Col13a1	protein_coding	1.54322	2.42867e-08	3.99873e-06
ENSMUSG00000024186	Rgs11	protein_coding	-1.12984	2.42423e-08	3.99873e-06
ENSMUSG00000035296	Sgcg	protein_coding	1.18121	2.58559e-08	4.20759e-06
ENSMUSG00000001366	Fbxo9	protein_coding	0.565508	2.71877e-08	4.37346e-06
ENSMUSG00000038807	Rap1gap2	protein_coding	0.525225	3.35631e-08	5.2777e-06
ENSMUSG00000041771	Slc24a4	protein_coding	1.81596	3.32772e-08	5.2777e-06
ENSMUSG00000035392	Dennd1a	protein_coding	0.703343	3.45866e-08	5.31912e-06
ENSMUSG00000042842	Serpinb6b	protein_coding	-0.940666	3.4211e-08	5.31912e-06
ENSMUSG00000036206	Sh3bp4	protein_coding	0.520745	3.567e-08	5.37718e-06
ENSMUSG00000039936	Pik3cd	protein_coding	-1.14294	3.57326e-08	5.37718e-06
ENSMUSG00000059182	Skap2	protein_coding	0.513422	3.69616e-08	5.50296e-06
ENSMUSG00000038020	Rapgefl1	protein_coding	-0.879503	3.82251e-08	5.58222e-06
ENSMUSG00000006169	Clint1	protein_coding	0.421318	3.82917e-08	5.58222e-06
ENSMUSG00000027722	Spata5	protein_coding	0.588584	3.9051e-08	5.63422e-06
ENSMUSG00000039542	Ncam1	protein_coding	0.74255	4.12659e-08	5.89302e-06
ENSMUSG00000055013	Agap1	protein_coding	0.610936	4.4619e-08	6.29087e-06
ENSMUSG00000112854	Gm38403	lncRNA	1.35339	4.49509e-08	6.29087e-06
ENSMUSG00000027173	Depdc7	protein_coding	-0.724239	4.7596e-08	6.59511e-06
ENSMUSG00000087006	Gm13889	protein_coding	-1.4847	5.26337e-08	7.22166e-06
ENSMUSG00000043333	Rhbdl2	protein_coding	0.855875	5.44213e-08	7.23103e-06
ENSMUSG00000014846	Tppp3	protein_coding	-0.9928	5.49893e-08	7.23103e-06
ENSMUSG00000020305	Asb3	protein_coding	0.807827	5.52854e-08	7.23103e-06
ENSMUSG00000024043	Arhgap28	protein_coding	0.967565	5.50738e-08	7.23103e-06
ENSMUSG00000024593	Megf10	protein_coding	0.663549	5.34034e-08	7.23103e-06
ENSMUSG00000087064	Sap30bpos	lncRNA	1.1244	5.64116e-08	7.31001e-06
ENSMUSG00000044041	Krt13	protein_coding	-1.49622	5.75306e-08	7.38661e-06
ENSMUSG00000040560	Wdr7	protein_coding	0.673409	6.10559e-08	7.76798e-06
ENSMUSG00000030745	Il21r	protein_coding	0.807774	6.34635e-08	7.98576e-06
ENSMUSG00000002032	Tmem25	protein_coding	-1.1831	6.39089e-08	7.98576e-06
ENSMUSG00000048550	Thnsl1	protein_coding	0.973379	7.04049e-08	8.55648e-06
ENSMUSG00000030556	Lrrc28	protein_coding	-1.12669	7.10039e-08	8.55648e-06
ENSMUSG00000020325	Fstl3	protein_coding	0.702169	7.0282e-08	8.55648e-06
ENSMUSG00000042590	Ipo11	protein_coding	0.85875	7.15332e-08	8.55648e-06
ENSMUSG00000042700	Sipa1l1	protein_coding	0.504613	6.9896e-08	8.55648e-06
ENSMUSG00000038170	Pde4dip	protein_coding	0.685014	7.40053e-08	8.63086e-06
ENSMUSG00000030315	Vgll4	protein_coding	0.61506	7.28595e-08	8.63086e-06
ENSMUSG00000024081	Cebpz	protein_coding	-0.759384	7.39834e-08	8.63086e-06
ENSMUSG00000033060	Lmo7	protein_coding	0.813467	7.52859e-08	8.70765e-06
ENSMUSG00000026113	Inpp4a	protein_coding	0.973874	7.9528e-08	9.12291e-06
ENSMUSG00000026172	Bcs1l	protein_coding	0.684965	8.2115e-08	9.34308e-06
ENSMUSG00000090946	Ccdc71l	protein_coding	-0.733489	8.41902e-08	9.50195e-06
ENSMUSG00000026407	Cacna1s	protein_coding	1.37044	8.4874e-08	9.5025e-06
ENSMUSG00000062202	Btbd9	protein_coding	0.7003	8.76546e-08	9.73592e-06
ENSMUSG00000029776	Hibadh	protein_coding	0.635069	9.51949e-08	1.04902e-05
ENSMUSG00000047230	Cldn2	protein_coding	-0.83611	9.8349e-08	1.07531e-05
ENSMUSG00000035933	Cog5	protein_coding	0.746447	1.01062e-07	1.0964e-05
ENSMUSG00000045319	Proser2	protein_coding	-1.1948	1.03056e-07	1.10944e-05
ENSMUSG00000039901	Armh3	protein_coding	0.456937	1.0796e-07	1.15336e-05
ENSMUSG00000074604	Mgst2	protein_coding	-1.06952	1.25909e-07	1.33492e-05
ENSMUSG00000053536	Cstf2t	protein_coding	0.510187	1.38928e-07	1.46188e-05
ENSMUSG00000055978	Fut2	protein_coding	-1.71993	1.40257e-07	1.46485e-05
ENSMUSG00000038368	Focad	protein_coding	0.68811	1.54049e-07	1.59697e-05
ENSMUSG00000040118	Cacna2d1	protein_coding	1.3819	1.56655e-07	1.61205e-05
ENSMUSG00000028293	Slc35a1	protein_coding	0.539113	1.59921e-07	1.6218e-05
ENSMUSG00000020743	Mif4gd	protein_coding	-0.780059	1.59761e-07	1.6218e-05
ENSMUSG00000036764	Dnajc12	protein_coding	-1.00833	1.64338e-07	1.64834e-05
ENSMUSG00000024426	Atat1	protein_coding	0.606574	1.64893e-07	1.64834e-05
ENSMUSG00000039461	Tcta	protein_coding	-0.513812	1.77541e-07	1.76219e-05
ENSMUSG00000031642	Sh3rf1	protein_coding	0.612222	2.02664e-07	1.99739e-05
ENSMUSG00000015747	Vps45	protein_coding	0.634481	2.08229e-07	2.02373e-05
ENSMUSG00000029166	Mapre3	protein_coding	0.507392	2.07797e-07	2.02373e-05
ENSMUSG00000021255	Esrrb	protein_coding	2.5034	2.10878e-07	2.03534e-05
ENSMUSG00000031838	Ifi30	protein_coding	-0.590765	2.15113e-07	2.06199e-05
ENSMUSG00000097603	A430010J10Rik	lncRNA	0.892913	2.33012e-07	2.21837e-05
ENSMUSG00000109904	Gm45819	TEC	-1.03473	2.41527e-07	2.26857e-05
ENSMUSG00000048264	Dip2c	protein_coding	0.876545	2.40316e-07	2.26857e-05
ENSMUSG00000027378	Nphp1	protein_coding	0.514939	2.49937e-07	2.32402e-05
ENSMUSG00000036306	Lzts1	protein_coding	0.87344	2.50752e-07	2.32402e-05
ENSMUSG00000086596	Susd5	protein_coding	0.554663	2.53159e-07	2.3309e-05
ENSMUSG00000028161	Ppp3ca	protein_coding	0.527323	2.68844e-07	2.45913e-05
ENSMUSG00000031841	Cdh13	protein_coding	0.567352	2.7192e-07	2.47111e-05
ENSMUSG00000025328	Padi3	protein_coding	1.17803	2.78829e-07	2.51755e-05
ENSMUSG00000036040	Adamtsl2	protein_coding	0.432561	2.98994e-07	2.66524e-05
ENSMUSG00000028538	St3gal3	protein_coding	0.971851	2.98155e-07	2.66524e-05
ENSMUSG00000066705	Fxyd6	protein_coding	0.799649	3.01953e-07	2.67457e-05
ENSMUSG00000069769	Msi2	protein_coding	1.05967	3.05216e-07	2.68648e-05
ENSMUSG00000031864	Ints10	protein_coding	0.519204	3.1799e-07	2.78142e-05
ENSMUSG00000002228	Ppm1j	protein_coding	-1.37173	3.20346e-07	2.78462e-05
ENSMUSG00000048562	Sp8	protein_coding	-0.913273	3.45032e-07	2.98069e-05
ENSMUSG00000059439	Bcas3	protein_coding	0.639391	3.57214e-07	3.067e-05
ENSMUSG00000042348	Arl15	protein_coding	1.10143	3.66191e-07	3.1249e-05
ENSMUSG00000038240	Pdss2	protein_coding	0.664421	3.71963e-07	3.15492e-05
ENSMUSG00000026062	Slc9a2	protein_coding	-0.498857	3.80525e-07	3.18889e-05
ENSMUSG00000058317	Ube2e2	protein_coding	0.651191	3.79708e-07	3.18889e-05
ENSMUSG00000024236	Svil	protein_coding	0.746019	4.11436e-07	3.42741e-05
ENSMUSG00000038708	Golga4	protein_coding	0.823243	4.28117e-07	3.54527e-05
ENSMUSG00000056770	Setd3	protein_coding	0.41965	4.39959e-07	3.6219e-05
ENSMUSG00000057123	Gja5	protein_coding	0.878838	4.49791e-07	3.68119e-05
ENSMUSG00000031365	Zfp275	protein_coding	0.81898	4.5821e-07	3.72828e-05
ENSMUSG00000026921	Egfl7	protein_coding	-1.68596	4.65816e-07	3.76826e-05
ENSMUSG00000069867	Pabpn1l	protein_coding	-1.57208	5.0086e-07	4.02847e-05
ENSMUSG00000038954	Supt3	protein_coding	0.714827	5.05525e-07	4.04276e-05
ENSMUSG00000005813	Metap1	protein_coding	0.463935	5.13915e-07	4.0865e-05
ENSMUSG00000012126	Ubxn11	protein_coding	0.991173	5.38603e-07	4.25862e-05
ENSMUSG00000050705	2310061I04Rik	protein_coding	-0.511363	5.52777e-07	4.34613e-05
ENSMUSG00000006219	Fblim1	protein_coding	0.415216	5.71736e-07	4.47008e-05
ENSMUSG00000028578	Caap1	protein_coding	0.688047	6.03233e-07	4.69013e-05
ENSMUSG00000026664	Phyh	protein_coding	-0.569234	6.15698e-07	4.7606e-05
ENSMUSG00000039616	Mocos	protein_coding	-0.755191	6.47751e-07	4.98092e-05
ENSMUSG00000051000	Fam160a1	protein_coding	0.494005	6.51469e-07	4.98214e-05
ENSMUSG00000040591	1110051M20Rik	protein_coding	0.386139	6.68158e-07	5.082e-05
ENSMUSG00000031150	Ccdc120	protein_coding	-0.910125	6.7676e-07	5.1196e-05
ENSMUSG00000027470	Mylk2	protein_coding	-0.634601	7.34956e-07	5.44218e-05
ENSMUSG00000016128	Stard13	protein_coding	0.980914	7.32251e-07	5.44218e-05
ENSMUSG00000062604	Srpk2	protein_coding	0.640051	7.24495e-07	5.44218e-05
ENSMUSG00000041329	Atp1b2	protein_coding	-2.44411	7.30629e-07	5.44218e-05
ENSMUSG00000038781	Stap2	protein_coding	-0.942951	7.87816e-07	5.80289e-05
ENSMUSG00000038301	Snx10	protein_coding	0.754482	8.16636e-07	5.98367e-05
ENSMUSG00000024486	Hbegf	protein_coding	-0.547159	8.36913e-07	6.10031e-05
ENSMUSG00000022580	Rhpn1	protein_coding	-1.48506	8.58845e-07	6.22774e-05
ENSMUSG00000053559	Smagp	protein_coding	-1.53094	8.75138e-07	6.31318e-05
ENSMUSG00000070385	Ampd1	protein_coding	-1.49261	9.13061e-07	6.55297e-05
ENSMUSG00000085589	A430078I02Rik	lncRNA	-1.11949	9.28324e-07	6.62852e-05
ENSMUSG00000022519	Srl	protein_coding	0.614446	9.36558e-07	6.65336e-05
ENSMUSG00000039929	Urb1	protein_coding	0.651801	9.46193e-07	6.68787e-05
ENSMUSG00000025583	Rptor	protein_coding	0.56553	9.60829e-07	6.75718e-05
ENSMUSG00000030314	Atg7	protein_coding	0.587786	9.73181e-07	6.80983e-05
ENSMUSG00000057554	Lgals8	protein_coding	-0.583057	1.00331e-06	6.98571e-05
ENSMUSG00000033965	Slc16a2	protein_coding	1.0796	1.02636e-06	7.11085e-05
ENSMUSG00000099364	5730419F03Rik	lncRNA	1.42553	1.07164e-06	7.38798e-05
ENSMUSG00000029095	Ablim2	protein_coding	1.58928	1.0786e-06	7.39948e-05
ENSMUSG00000050947	Amigo1	protein_coding	-0.492767	1.09697e-06	7.4525e-05
ENSMUSG00000012609	Ttll5	protein_coding	0.349359	1.09302e-06	7.4525e-05
ENSMUSG00000021182	Ccdc88c	protein_coding	1.12379	1.11101e-06	7.51142e-05
ENSMUSG00000045103	Dmd	protein_coding	2.49826	1.17481e-06	7.90457e-05
ENSMUSG00000045776	Lrtm1	protein_coding	1.07997	1.23472e-06	8.26787e-05
ENSMUSG00000038967	Pdk2	protein_coding	-0.537216	1.31427e-06	8.71715e-05
ENSMUSG00000003234	Abcf3	protein_coding	-0.406386	1.30953e-06	8.71715e-05
ENSMUSG00000072720	Myo18b	protein_coding	0.911444	1.35712e-06	8.95891e-05
ENSMUSG00000002885	Adgre5	protein_coding	-0.446394	1.37734e-06	9.03859e-05
ENSMUSG00000020319	Wdpcp	protein_coding	0.623918	1.38857e-06	9.03859e-05
ENSMUSG00000022602	Arc	protein_coding	-0.917576	1.38331e-06	9.03859e-05
ENSMUSG00000039844	Rapgef1	protein_coding	0.440834	1.48455e-06	9.61862e-05
ENSMUSG00000021751	Acox2	protein_coding	-1.28344	1.5982e-06	0.000103073
ENSMUSG00000030347	D6Wsu163e	protein_coding	0.441107	1.61218e-06	0.000103498
ENSMUSG00000047875	Gpr157	protein_coding	-0.716228	1.63322e-06	0.00010437
ENSMUSG00000032068	Plet1	protein_coding	-1.04363	1.68178e-06	0.000106045
ENSMUSG00000042109	Csdc2	protein_coding	-0.574733	1.68217e-06	0.000106045
ENSMUSG00000075590	Nrbp2	protein_coding	-0.66111	1.6702e-06	0.000106045
ENSMUSG00000038949	Cnst	protein_coding	0.504898	1.72324e-06	0.000108147
ENSMUSG00000036879	Phkb	protein_coding	0.667159	1.84402e-06	0.00011521
ENSMUSG00000057363	Uxs1	protein_coding	0.465433	1.87157e-06	0.000116412
ENSMUSG00000032501	Trib1	protein_coding	-0.685734	1.92443e-06	0.00011917
ENSMUSG00000023328	Ache	protein_coding	-1.02426	1.9698e-06	0.000121442
ENSMUSG00000029207	Apbb2	protein_coding	0.647914	1.99743e-06	0.000122244
ENSMUSG00000036712	Cyld	protein_coding	0.851695	2.00027e-06	0.000122244
ENSMUSG00000034854	Mfsd12	protein_coding	-0.592904	2.03801e-06	0.000124008
ENSMUSG00000024784	Gpha2	protein_coding	-1.28417	2.08702e-06	0.000126441
ENSMUSG00000009545	Kcnq1	protein_coding	1.96235	2.10042e-06	0.000126657
ENSMUSG00000006782	Cnp	protein_coding	-0.790966	2.10869e-06	0.000126657
ENSMUSG00000024180	Pgap6	protein_coding	-0.924297	2.13893e-06	0.000127924
ENSMUSG00000033147	Slc22a15	protein_coding	-0.496329	2.24913e-06	0.000133943
ENSMUSG00000006218	Fam131c	protein_coding	-2.00392	2.33736e-06	0.000138022
ENSMUSG00000040350	Trim7	protein_coding	-0.583897	2.3334e-06	0.000138022
ENSMUSG00000026663	Atf6	protein_coding	0.488802	2.34985e-06	0.000138177
ENSMUSG00000018774	Cd68	protein_coding	-0.987888	2.37326e-06	0.00013897
ENSMUSG00000023277	Twf2	protein_coding	-0.557235	2.55299e-06	0.000148871
ENSMUSG00000025477	Inpp5a	protein_coding	0.475872	2.62209e-06	0.000150993
ENSMUSG00000037419	Endod1	protein_coding	-0.429953	2.63118e-06	0.000150993
ENSMUSG00000038216	Pnmt	protein_coding	-1.8437	2.6267e-06	0.000150993
ENSMUSG00000024533	Spire1	protein_coding	0.455193	2.63253e-06	0.000150993
ENSMUSG00000036158	Prickle1	protein_coding	0.729021	2.69126e-06	0.000153731
ENSMUSG00000018697	Aatf	protein_coding	0.621191	2.70272e-06	0.000153758
ENSMUSG00000062110	Scfd2	protein_coding	0.675746	2.72436e-06	0.000154362
ENSMUSG00000020037	Rfx4	protein_coding	1.11232	2.79469e-06	0.000157709
ENSMUSG00000020836	Coro6	protein_coding	-0.462879	2.81997e-06	0.000158496
ENSMUSG00000026753	Ppp6c	protein_coding	0.674107	2.85704e-06	0.000159937
ENSMUSG00000008859	Rala	protein_coding	0.407229	2.9367e-06	0.000163742
ENSMUSG00000025366	Esyt1	protein_coding	-0.463225	2.97238e-06	0.000165073
ENSMUSG00000051335	Gfod1	protein_coding	0.555395	2.99765e-06	0.000165819
ENSMUSG00000027884	Clcc1	protein_coding	0.36332	3.08627e-06	0.000170048
ENSMUSG00000049709	Nlrp10	protein_coding	-1.79744	3.13956e-06	0.000171976
ENSMUSG00000031022	BC051019	protein_coding	0.684035	3.14583e-06	0.000171976
ENSMUSG00000038764	Ptpn3	protein_coding	0.516305	3.19922e-06	0.000174214
ENSMUSG00000004085	Map3k20	protein_coding	0.730284	3.2361e-06	0.00017554
ENSMUSG00000063193	Cd300lb	protein_coding	-1.50915	3.27976e-06	0.000177221
ENSMUSG00000025129	Ppp1r27	protein_coding	-1.60747	3.32377e-06	0.000178908
ENSMUSG00000020434	4921536K21Rik	protein_coding	-0.886278	3.33953e-06	0.000179068
ENSMUSG00000007034	Slc44a4	protein_coding	-0.538697	3.39888e-06	0.000181555
ENSMUSG00000048337	Npy4r	protein_coding	-1.37649	3.44278e-06	0.000182843
ENSMUSG00000021838	Samd4	protein_coding	0.680835	3.44912e-06	0.000182843
ENSMUSG00000045620	Odf3l1	protein_coding	-0.879115	3.63408e-06	0.00019192
ENSMUSG00000018387	Shroom1	protein_coding	-1.3068	3.73487e-06	0.000196502
ENSMUSG00000028631	Kcnq4	protein_coding	0.618601	3.79174e-06	0.000198747
ENSMUSG00000031392	Irak1	protein_coding	0.442056	3.83586e-06	0.000200309
ENSMUSG00000014418	Hps5	protein_coding	0.498632	3.85568e-06	0.000200596
ENSMUSG00000048058	Ldlrad3	protein_coding	0.971023	3.92353e-06	0.000203369
ENSMUSG00000034401	Spata6	protein_coding	0.604169	4.18902e-06	0.00021633
ENSMUSG00000037110	Ralgapa2	protein_coding	1.01916	4.22112e-06	0.000217186
ENSMUSG00000050627	Gpd1l	protein_coding	-0.443775	4.25225e-06	0.000217986
ENSMUSG00000027984	Hadh	protein_coding	-0.441105	4.33129e-06	0.000221228
ENSMUSG00000026961	Lrrc26	protein_coding	-1.14792	4.64355e-06	0.000236314
ENSMUSG00000039826	Trub2	protein_coding	0.388747	4.78889e-06	0.000241951
ENSMUSG00000028100	Nudt17	protein_coding	-0.877555	4.77281e-06	0.000241951
ENSMUSG00000021814	Anxa7	protein_coding	-0.294526	4.91642e-06	0.000247501
ENSMUSG00000034570	Inpp5j	protein_coding	-0.721219	5.34252e-06	0.000267031
ENSMUSG00000010021	Kif19a	protein_coding	-0.72617	5.33241e-06	0.000267031
ENSMUSG00000001150	Mcm3ap	protein_coding	0.397504	5.37978e-06	0.000267936
ENSMUSG00000028274	Rngtt	protein_coding	0.617249	5.79744e-06	0.000286696
ENSMUSG00000022099	Dmtn	protein_coding	-1.10115	5.79642e-06	0.000286696
ENSMUSG00000063531	Sema3e	protein_coding	0.459641	6.01078e-06	0.0002962
ENSMUSG00000038342	Mlxip	protein_coding	-0.474264	6.05365e-06	0.000297266
ENSMUSG00000042567	Nek10	protein_coding	1.46313	6.10522e-06	0.00029875
ENSMUSG00000026594	Ralgps2	protein_coding	0.595562	6.13301e-06	0.000299064
ENSMUSG00000025384	Faap100	protein_coding	-0.618588	6.18133e-06	0.000300374
ENSMUSG00000030930	Chst15	protein_coding	0.449009	6.34862e-06	0.000307436
ENSMUSG00000030321	Efcab12	protein_coding	-1.72095	6.4394e-06	0.000310757
ENSMUSG00000049670	Morn4	protein_coding	0.715702	6.83331e-06	0.000328633
ENSMUSG00000026283	Ing5	protein_coding	-0.461605	6.90817e-06	0.000331095
ENSMUSG00000040998	Npnt	protein_coding	0.902567	6.97798e-06	0.0003333
ENSMUSG00000038605	Samd10	protein_coding	-0.809065	7.01342e-06	0.000333853
ENSMUSG00000009035	Tmem184b	protein_coding	0.660532	7.0805e-06	0.000335904
ENSMUSG00000022031	Elp3	protein_coding	0.424562	7.1954e-06	0.000340202
ENSMUSG00000029381	Shroom3	protein_coding	0.756479	7.30143e-06	0.000344052
ENSMUSG00000034109	Golim4	protein_coding	0.486544	7.35421e-06	0.000345377
ENSMUSG00000057058	Skap1	protein_coding	1.14969	7.40525e-06	0.00034661
ENSMUSG00000037058	Paip2	protein_coding	0.621074	7.44542e-06	0.000347329
ENSMUSG00000053768	Chchd3	protein_coding	0.596992	7.61504e-06	0.000354061
ENSMUSG00000029101	Rgs12	protein_coding	0.717905	7.9598e-06	0.000366385
ENSMUSG00000039474	Wfs1	protein_coding	0.495532	7.98481e-06	0.000366385
ENSMUSG00000021895	Arhgef3	protein_coding	0.843052	7.93212e-06	0.000366385
ENSMUSG00000040852	Plekhh2	protein_coding	0.561983	7.98066e-06	0.000366385
ENSMUSG00000033405	Nudt15	protein_coding	-0.636266	8.10726e-06	0.00036958
ENSMUSG00000022488	Nckap1l	protein_coding	1.19971	8.09139e-06	0.00036958
ENSMUSG00000052139	Babam2	protein_coding	0.500309	8.36022e-06	0.000379874
ENSMUSG00000036339	Tmem260	protein_coding	0.55901	9.03475e-06	0.000409195
ENSMUSG00000054469	Lclat1	protein_coding	0.566704	9.10571e-06	0.000411079
ENSMUSG00000026840	Lamc3	protein_coding	1.00857	9.27165e-06	0.000417215
ENSMUSG00000060913	Trim55	protein_coding	0.949025	9.30125e-06	0.000417215
ENSMUSG00000033004	Mycbp2	protein_coding	0.769078	9.40701e-06	0.000420611
ENSMUSG00000025545	Clybl	protein_coding	0.608295	9.79969e-06	0.000436773
ENSMUSG00000038042	Ptpdc1	protein_coding	-0.405536	1.00607e-05	0.000446538
ENSMUSG00000015365	Mov10l1	protein_coding	2.33675	1.00826e-05	0.000446538
ENSMUSG00000028760	Eif4g3	protein_coding	0.482501	1.04316e-05	0.000460538
ENSMUSG00000054619	Mettl7a1	protein_coding	-0.376813	1.05154e-05	0.000462775
ENSMUSG00000020020	Usp44	protein_coding	1.7319	1.05532e-05	0.000462986
ENSMUSG00000029096	Htra3	protein_coding	-0.366865	1.06048e-05	0.000463795
ENSMUSG00000008318	Relt	protein_coding	-0.658936	1.07212e-05	0.000467426
ENSMUSG00000044197	Gpr146	protein_coding	-0.502708	1.0811e-05	0.000469877
ENSMUSG00000039239	Tgfb2	protein_coding	0.998711	1.10808e-05	0.000480112
ENSMUSG00000020646	Mboat2	protein_coding	1.02434	1.11279e-05	0.000480662
ENSMUSG00000031214	Ophn1	protein_coding	0.667034	1.12915e-05	0.000486229
ENSMUSG00000021638	Ocln	protein_coding	-1.03024	1.15463e-05	0.000495674
ENSMUSG00000026638	Irf6	protein_coding	-1.01702	1.16926e-05	0.00050042
ENSMUSG00000027861	Casq2	protein_coding	0.677207	1.1795e-05	0.000503265
ENSMUSG00000056643	Chst13	protein_coding	0.531996	1.19354e-05	0.000507708
ENSMUSG00000037669	Ldah	protein_coding	0.372831	1.20637e-05	0.000511609
ENSMUSG00000048997	Atxn7l2	protein_coding	-0.498027	1.2145e-05	0.000513503
ENSMUSG00000037166	Ppp1r14a	protein_coding	-2.17788	1.30276e-05	0.000544242
ENSMUSG00000030505	Prmt3	protein_coding	0.502394	1.2999e-05	0.000544242
ENSMUSG00000053886	Sh2d4a	protein_coding	-0.886345	1.29165e-05	0.000544242
ENSMUSG00000069208	Zfp825	protein_coding	0.84667	1.29686e-05	0.000544242
ENSMUSG00000097636	Mirt1	lncRNA	-1.16218	1.30951e-05	0.000545434
ENSMUSG00000025006	Sorbs1	protein_coding	0.90514	1.3257e-05	0.000550537
ENSMUSG00000039842	Mcph1	protein_coding	0.533342	1.33519e-05	0.00055284
ENSMUSG00000009647	Mcu	protein_coding	0.645488	1.3543e-05	0.000559099
ENSMUSG00000028403	Zdhhc21	protein_coding	0.792726	1.36546e-05	0.00056074
ENSMUSG00000018411	Mapt	protein_coding	0.650829	1.36629e-05	0.00056074
ENSMUSG00000059713	Rcan3	protein_coding	-0.697222	1.37446e-05	0.000562442
ENSMUSG00000020541	Tom1l1	protein_coding	-0.510223	1.38541e-05	0.000565271
ENSMUSG00000027293	Ehd4	protein_coding	0.334016	1.40497e-05	0.000571588
ENSMUSG00000025357	Dgka	protein_coding	-0.381499	1.41707e-05	0.000574839
ENSMUSG00000117110	Gm49808	lncRNA	0.741571	1.42802e-05	0.000577606
ENSMUSG00000048776	Pthlh	protein_coding	-1.60335	1.44171e-05	0.000581464
ENSMUSG00000059901	Adamts14	protein_coding	0.552919	1.45821e-05	0.000584745
ENSMUSG00000005583	Mef2c	protein_coding	1.09453	1.45709e-05	0.000584745
ENSMUSG00000019528	Gyg	protein_coding	0.591879	1.46737e-05	0.000586738
ENSMUSG00000097651	4930461G14Rik	lncRNA	-1.86975	1.47866e-05	0.000589569
ENSMUSG00000030199	Etv6	protein_coding	0.491447	1.5143e-05	0.000602062
ENSMUSG00000032020	Ubash3b	protein_coding	0.593654	1.56986e-05	0.000622386
ENSMUSG00000024231	Cul2	protein_coding	0.627098	1.58906e-05	0.000628217
ENSMUSG00000069844	Sco1	protein_coding	0.478845	1.59671e-05	0.000629464
ENSMUSG00000037139	Myom3	protein_coding	0.639442	1.61058e-05	0.000633148
ENSMUSG00000056211	R3hdm1	protein_coding	0.755672	1.65221e-05	0.000645886
ENSMUSG00000038859	Baiap2l1	protein_coding	0.658356	1.65041e-05	0.000645886
ENSMUSG00000032396	Dis3l	protein_coding	0.376537	1.66702e-05	0.000649861
ENSMUSG00000025227	Mfsd13a	protein_coding	-1.13157	1.70014e-05	0.000660929
ENSMUSG00000087090	Nctc1	lncRNA	1.51414	1.7124e-05	0.000663852
ENSMUSG00000021945	Zmym2	protein_coding	0.905925	1.73481e-05	0.000670682
ENSMUSG00000025491	Ifitm1	protein_coding	-0.766801	1.7516e-05	0.000675306
ENSMUSG00000108696	Gm5738	processed_pseudogene	1.22374	1.76187e-05	0.000675543
ENSMUSG00000020656	Grhl1	protein_coding	-0.887468	1.7576e-05	0.000675543
ENSMUSG00000042807	Hecw2	protein_coding	0.743364	1.77387e-05	0.000678289
ENSMUSG00000038354	Ankrd35	protein_coding	-1.31674	1.78639e-05	0.000681214
ENSMUSG00000022865	Cxadr	protein_coding	-0.996436	1.79479e-05	0.000682557
ENSMUSG00000020089	Ppa1	protein_coding	-0.375597	1.82648e-05	0.000692727
ENSMUSG00000032988	Slc16a8	protein_coding	-1.18248	1.86777e-05	0.00070647
ENSMUSG00000022000	Zc3h13	protein_coding	0.511928	1.89427e-05	0.000714564
ENSMUSG00000003992	Ssbp2	protein_coding	0.405857	1.92448e-05	0.000724007
ENSMUSG00000034544	Rsrc1	protein_coding	0.386466	1.95698e-05	0.000734259
ENSMUSG00000025279	Dnase1l3	protein_coding	0.780855	1.9643e-05	0.000735038
ENSMUSG00000070577	Gm572	protein_coding	-1.07724	1.98541e-05	0.000740954
ENSMUSG00000055932	Fto	protein_coding	0.37734	2.00208e-05	0.000745189
ENSMUSG00000074698	Csnk2a1	protein_coding	0.42201	2.03428e-05	0.000753167
ENSMUSG00000032786	Alas1	protein_coding	-0.433471	2.03341e-05	0.000753167
ENSMUSG00000087364	Gm13398	protein_coding	0.623187	2.07595e-05	0.000766569
ENSMUSG00000040447	Spns2	protein_coding	1.10538	2.1084e-05	0.000776502
ENSMUSG00000038324	Trpc4ap	protein_coding	0.356284	2.11904e-05	0.000777318
ENSMUSG00000036875	Dna2	protein_coding	-0.717509	2.12728e-05	0.000777318
ENSMUSG00000032392	Parp16	protein_coding	-0.472768	2.12493e-05	0.000777318
ENSMUSG00000073433	Arhgdig	protein_coding	-0.749011	2.1863e-05	0.000796804
ENSMUSG00000032267	Usp28	protein_coding	0.67445	2.2081e-05	0.000798633
ENSMUSG00000078627	Marchf10	protein_coding	-1.14983	2.21932e-05	0.000798633
ENSMUSG00000033102	Cdc14b	protein_coding	0.635556	2.19708e-05	0.000798633
ENSMUSG00000007682	Dio2	protein_coding	1.55048	2.21447e-05	0.000798633
ENSMUSG00000049106	Dcaf5	protein_coding	-0.34272	2.21985e-05	0.000798633
ENSMUSG00000038235	F11r	protein_coding	-0.468489	2.22683e-05	0.000799088
ENSMUSG00000040174	Alkbh3	protein_coding	0.530028	2.24404e-05	0.000803207
ENSMUSG00000061838	Suclg2	protein_coding	0.37504	2.25925e-05	0.00080593
ENSMUSG00000004633	Chn2	protein_coding	0.57377	2.26317e-05	0.00080593
ENSMUSG00000070802	Pnmal2	protein_coding	-0.497932	2.31274e-05	0.000821492
ENSMUSG00000007122	Casq1	protein_coding	-0.426977	2.36819e-05	0.000839058
ENSMUSG00000022536	Glyr1	protein_coding	0.295935	2.3746e-05	0.000839207
ENSMUSG00000037933	Bicd2	protein_coding	0.389114	2.38962e-05	0.000842387
ENSMUSG00000004637	Wwox	protein_coding	0.479787	2.42026e-05	0.000851044
ENSMUSG00000070780	Rbm47	protein_coding	-0.884994	2.43248e-05	0.000853196
ENSMUSG00000021750	Fam107a	protein_coding	-0.518234	2.50465e-05	0.000876313
ENSMUSG00000015652	Steap1	protein_coding	-0.688129	2.52689e-05	0.000877554
ENSMUSG00000038178	Slc43a2	protein_coding	-0.497686	2.527e-05	0.000877554
ENSMUSG00000008658	Rbfox1	protein_coding	1.41832	2.52633e-05	0.000877554
ENSMUSG00000057604	Lmcd1	protein_coding	0.524934	2.5923e-05	0.000898002
ENSMUSG00000022091	Sorbs3	protein_coding	-0.466716	2.61428e-05	0.000903379
ENSMUSG00000102224	4930447F24Rik	lncRNA	0.624364	2.64544e-05	0.000911896
ENSMUSG00000027669	Gnb4	protein_coding	-0.346297	2.68824e-05	0.000924373
ENSMUSG00000034343	Ube2f	protein_coding	0.35347	2.70761e-05	0.000926478
ENSMUSG00000033669	Zfp7	protein_coding	-0.599793	2.70101e-05	0.000926478
ENSMUSG00000100546	Gm29483	lncRNA	1.52225	2.90407e-05	0.00099128
ENSMUSG00000034723	Tmx4	protein_coding	0.540596	2.93011e-05	0.000995716
ENSMUSG00000019943	Atp2b1	protein_coding	0.723834	2.93841e-05	0.000995716
ENSMUSG00000004748	Mtfp1	protein_coding	0.853659	2.93571e-05	0.000995716
ENSMUSG00000015850	Adamtsl4	protein_coding	-0.455164	2.95179e-05	0.000997833
ENSMUSG00000003644	Rps6ka1	protein_coding	-1.11807	2.9659e-05	0.00100019
ENSMUSG00000074183	Gsta1	protein_coding	-1.07121	2.98291e-05	0.00100264
ENSMUSG00000018415	Gid4	protein_coding	0.392238	2.9875e-05	0.00100264
ENSMUSG00000036611	Eepd1	protein_coding	0.650127	3.04262e-05	0.00101626
ENSMUSG00000035105	Egln3	protein_coding	0.399522	3.03568e-05	0.00101626
ENSMUSG00000056579	Tug1	protein_coding	-0.825923	3.05401e-05	0.00101764
ENSMUSG00000035640	Cbarp	protein_coding	-0.52317	3.11971e-05	0.00103706
ENSMUSG00000019437	Tlcd1	protein_coding	-0.532477	3.14724e-05	0.00104374
ENSMUSG00000049382	Krt8	protein_coding	-1.62861	3.21981e-05	0.00106528
ENSMUSG00000053436	Mapk14	protein_coding	0.319593	3.22942e-05	0.00106594
ENSMUSG00000027610	Gss	protein_coding	-0.460456	3.23798e-05	0.00106625
ENSMUSG00000011884	Gltp	protein_coding	-0.428166	3.29858e-05	0.00108111
ENSMUSG00000002846	Timmdc1	protein_coding	0.498559	3.29573e-05	0.00108111
ENSMUSG00000034295	Fhod3	protein_coding	0.625722	3.40878e-05	0.00111462
ENSMUSG00000031274	Col4a5	protein_coding	0.42351	3.44033e-05	0.00112139
ENSMUSG00000029403	Cdkl2	protein_coding	-0.640981	3.4455e-05	0.00112139
ENSMUSG00000040552	C3ar1	protein_coding	-1.94935	3.46348e-05	0.00112463
ENSMUSG00000061859	Patj	protein_coding	0.636343	3.54901e-05	0.00114973
ENSMUSG00000029757	Dync1i1	protein_coding	0.540427	3.59848e-05	0.00116039
ENSMUSG00000033430	Terf2ip	protein_coding	0.334683	3.59392e-05	0.00116039
ENSMUSG00000019944	Rhobtb1	protein_coding	0.429268	3.64461e-05	0.00116987
ENSMUSG00000006235	Epor	protein_coding	-1.06961	3.63916e-05	0.00116987
ENSMUSG00000025147	Mob2	protein_coding	0.348134	3.67691e-05	0.00117685
ENSMUSG00000024369	Nelfe	protein_coding	0.606555	3.68317e-05	0.00117685
ENSMUSG00000044641	Pard6b	protein_coding	-0.960104	3.69272e-05	0.00117711
ENSMUSG00000044477	Zfand3	protein_coding	0.420811	3.70082e-05	0.00117711
ENSMUSG00000089872	Rps6kc1	protein_coding	0.392891	3.75001e-05	0.00119005
ENSMUSG00000051043	Gprc5c	protein_coding	0.447306	3.78108e-05	0.0011972
ENSMUSG00000052572	Dlg2	protein_coding	1.74566	3.89937e-05	0.00123187
ENSMUSG00000025085	Ablim1	protein_coding	0.471164	3.94521e-05	0.00124354
ENSMUSG00000033499	Larp4b	protein_coding	0.527319	3.99547e-05	0.00125655
ENSMUSG00000022095	Fam160b2	protein_coding	-0.43303	4.14525e-05	0.00130073
ENSMUSG00000024827	Gldc	protein_coding	0.803091	4.16684e-05	0.00130458
ENSMUSG00000027506	Tpd52	protein_coding	0.372817	4.18725e-05	0.00130724
ENSMUSG00000022951	Rcan1	protein_coding	-0.600324	4.19401e-05	0.00130724
ENSMUSG00000033769	Exoc6b	protein_coding	0.452987	4.21993e-05	0.0013124
ENSMUSG00000054702	Ap1s3	protein_coding	-1.07687	4.33068e-05	0.00134386
ENSMUSG00000032468	Armc8	protein_coding	0.49766	4.37517e-05	0.00135167
ENSMUSG00000021253	Tgfb3	protein_coding	0.417438	4.3733e-05	0.00135167
ENSMUSG00000033295	Ptprf	protein_coding	0.780546	4.39109e-05	0.0013536
ENSMUSG00000057497	Fam136a	protein_coding	-0.425861	4.44888e-05	0.00136153
ENSMUSG00000068011	Mkrn2os	protein_coding	-1.30647	4.46546e-05	0.00136153
ENSMUSG00000091994	E130317F20Rik	lncRNA	0.57472	4.46035e-05	0.00136153
ENSMUSG00000065954	Tacc1	protein_coding	0.396503	4.46123e-05	0.00136153
ENSMUSG00000031508	Ankrd10	protein_coding	0.534121	4.45548e-05	0.00136153
ENSMUSG00000032503	Arpp21	protein_coding	0.647386	4.4777e-05	0.00136229
ENSMUSG00000058056	Palld	protein_coding	0.396192	4.48982e-05	0.00136302
ENSMUSG00000060675	Plaat3	protein_coding	0.38761	4.53575e-05	0.00137398
ENSMUSG00000034265	Zdhhc14	protein_coding	1.09987	4.63898e-05	0.00140221
ENSMUSG00000087203	Gm13986	lncRNA	0.928889	4.80681e-05	0.00144674
ENSMUSG00000022474	Pmm1	protein_coding	-0.687525	4.80698e-05	0.00144674
ENSMUSG00000006930	Hap1	protein_coding	-0.98708	4.84044e-05	0.00145369
ENSMUSG00000037638	Zbtb42	protein_coding	-0.612288	4.92267e-05	0.00147522
ENSMUSG00000018761	Mpdu1	protein_coding	-0.469396	4.94198e-05	0.00147784
ENSMUSG00000032380	Dapk2	protein_coding	0.279913	4.99384e-05	0.00149016
ENSMUSG00000029227	Fip1l1	protein_coding	-0.411141	5.04853e-05	0.00150328
ENSMUSG00000028454	Pigo	protein_coding	-0.42566	5.15073e-05	0.00153045
ENSMUSG00000027803	Wwtr1	protein_coding	0.312948	5.16249e-05	0.0015307
ENSMUSG00000056671	Prelid2	protein_coding	0.732595	5.19825e-05	0.00153805
ENSMUSG00000065979	Cpped1	protein_coding	0.366552	5.24364e-05	0.0015482
ENSMUSG00000000915	Hip1r	protein_coding	0.461835	5.37949e-05	0.00158394
ENSMUSG00000005533	Igf1r	protein_coding	0.648117	5.38732e-05	0.00158394
ENSMUSG00000073557	Ppp1r12b	protein_coding	0.647721	5.45688e-05	0.00160103
ENSMUSG00000021557	Agtpbp1	protein_coding	0.503883	5.59543e-05	0.00163824
ENSMUSG00000036098	Myrf	protein_coding	-0.730038	5.62369e-05	0.00164308
ENSMUSG00000027078	Ube2l6	protein_coding	-0.528959	5.69449e-05	0.0016603
ENSMUSG00000028456	Unc13b	protein_coding	0.977126	5.79291e-05	0.00168548
ENSMUSG00000071180	Smim15	protein_coding	0.545231	5.86173e-05	0.00170197
ENSMUSG00000010492	Uckl1os	lncRNA	-1.13772	5.90323e-05	0.00171047
ENSMUSG00000030518	Fam189a1	protein_coding	1.06037	5.93895e-05	0.00171726
ENSMUSG00000010358	Ifi35	protein_coding	-0.58458	6.03325e-05	0.00174093
ENSMUSG00000030301	Ccdc91	protein_coding	0.382012	6.06245e-05	0.00174576
ENSMUSG00000004508	Gab2	protein_coding	0.417834	6.10527e-05	0.00175448
ENSMUSG00000007097	Atp1a2	protein_coding	-0.363464	6.19325e-05	0.00176887
ENSMUSG00000040195	Nemp1	protein_coding	0.533894	6.18401e-05	0.00176887
ENSMUSG00000023007	Prpf40b	protein_coding	-0.505651	6.17547e-05	0.00176887
ENSMUSG00000021686	Ap3b1	protein_coding	0.308956	6.20718e-05	0.00176924
ENSMUSG00000000439	Mkrn2	protein_coding	0.368385	6.22705e-05	0.00177129
ENSMUSG00000016552	Foxred2	protein_coding	-0.508606	6.29275e-05	0.00178635
ENSMUSG00000029231	Pdgfra	protein_coding	-0.576116	6.36704e-05	0.00179651
ENSMUSG00000035770	Dync1li2	protein_coding	0.445628	6.35323e-05	0.00179651
ENSMUSG00000032307	Ube2q2	protein_coding	0.467702	6.36026e-05	0.00179651
ENSMUSG00000023032	Slc4a8	protein_coding	-0.42426	6.54834e-05	0.00184394
ENSMUSG00000015222	Map2	protein_coding	0.749345	6.58505e-05	0.00185056
ENSMUSG00000024096	Ralbp1	protein_coding	0.342365	6.65993e-05	0.00186785
ENSMUSG00000078676	Casc3	protein_coding	-0.4344	6.79534e-05	0.00190202
ENSMUSG00000030616	Sytl2	protein_coding	0.473127	6.88316e-05	0.00192275
ENSMUSG00000025722	Wdr73	protein_coding	0.521945	6.97215e-05	0.00194373
ENSMUSG00000001655	Hoxc13	protein_coding	-0.379309	7.01115e-05	0.00195072
ENSMUSG00000024617	Camk2a	protein_coding	0.563947	7.19045e-05	0.00199663
ENSMUSG00000032135	Mcam	protein_coding	-0.600409	7.27926e-05	0.0020133
ENSMUSG00000039601	Rcan2	protein_coding	0.384879	7.27394e-05	0.0020133
ENSMUSG00000033032	Afap1l1	protein_coding	0.660224	7.32057e-05	0.00202074
ENSMUSG00000027398	Il1b	protein_coding	0.687674	7.42731e-05	0.00202622
ENSMUSG00000034557	Zfyve9	protein_coding	0.339546	7.37488e-05	0.00202622
ENSMUSG00000028649	Macf1	protein_coding	0.752827	7.39588e-05	0.00202622
ENSMUSG00000016487	Ppfibp1	protein_coding	0.388485	7.40156e-05	0.00202622
ENSMUSG00000023259	Slc26a6	protein_coding	-0.494856	7.37476e-05	0.00202622
ENSMUSG00000067889	Sptbn2	protein_coding	-0.696737	7.42034e-05	0.00202622
ENSMUSG00000041372	B4galnt3	protein_coding	-0.555459	7.53162e-05	0.00205068
ENSMUSG00000029007	Agtrap	protein_coding	-0.580875	7.6489e-05	0.00207857
ENSMUSG00000049553	Polr1a	protein_coding	0.405276	7.71151e-05	0.00209152
ENSMUSG00000019849	Prep	protein_coding	0.337378	7.86719e-05	0.00212677
ENSMUSG00000032006	Pdgfd	protein_coding	0.797716	7.87185e-05	0.00212677
ENSMUSG00000058897	Col25a1	protein_coding	2.2469	7.89821e-05	0.00212978
ENSMUSG00000031309	Rps6ka3	protein_coding	0.789865	7.96329e-05	0.00214099
ENSMUSG00000001542	Ell2	protein_coding	-0.537606	7.97806e-05	0.00214099
ENSMUSG00000037847	Nmrk1	protein_coding	-0.494148	7.98569e-05	0.00214099
ENSMUSG00000074269	Rec114	protein_coding	1.01144	8.14191e-05	0.0021787
ENSMUSG00000026544	Dusp23	protein_coding	-0.916001	8.19026e-05	0.00218746
ENSMUSG00000000794	Kcnn3	protein_coding	0.788029	8.34093e-05	0.00221923
ENSMUSG00000030465	Psd3	protein_coding	1.00633	8.33933e-05	0.00221923
ENSMUSG00000030796	Tead2	protein_coding	0.408544	8.43211e-05	0.00223923
ENSMUSG00000026335	Pam	protein_coding	0.363473	8.52989e-05	0.00225663
ENSMUSG00000030494	Rhpn2	protein_coding	-0.879943	8.51942e-05	0.00225663
ENSMUSG00000046733	Gprc5a	protein_coding	-0.77197	8.58057e-05	0.00225724
ENSMUSG00000048852	Gm12185	protein_coding	-1.13264	8.56521e-05	0.00225724
ENSMUSG00000013415	Igf2bp1	protein_coding	-1.24078	8.54885e-05	0.00225724
ENSMUSG00000034390	Cmip	protein_coding	0.448999	8.60804e-05	0.00226022
ENSMUSG00000041650	Pcca	protein_coding	0.353709	8.63401e-05	0.00226279
ENSMUSG00000102263	Gm31415	lncRNA	1.50493	8.65967e-05	0.00226527
ENSMUSG00000026610	Esrrg	protein_coding	1.73841	8.77489e-05	0.00228789
ENSMUSG00000103653	Gstp-ps	processed_pseudogene	-0.947048	8.77884e-05	0.00228789
ENSMUSG00000025782	Taf3	protein_coding	0.406466	8.85324e-05	0.00230299
ENSMUSG00000112964	E430024I08Rik	lncRNA	0.944016	8.89459e-05	0.00230946
ENSMUSG00000021065	Fut8	protein_coding	0.557886	8.92827e-05	0.00231391
ENSMUSG00000033510	Otud7a	protein_coding	0.71569	9.05728e-05	0.0023392
ENSMUSG00000034255	Arhgap27	protein_coding	-1.16548	9.05929e-05	0.0023392
ENSMUSG00000035919	Bbs9	protein_coding	0.520329	9.08572e-05	0.00234171
ENSMUSG00000062906	Hdac10	protein_coding	-0.44436	9.12126e-05	0.00234655
ENSMUSG00000040351	Ankib1	protein_coding	0.372519	9.47008e-05	0.00242832
ENSMUSG00000024601	Isoc1	protein_coding	-0.49743	9.47383e-05	0.00242832
ENSMUSG00000035437	Rabgap1	protein_coding	0.580198	9.55743e-05	0.00244527
ENSMUSG00000044033	Ccdc141	protein_coding	0.906638	9.57593e-05	0.00244553
ENSMUSG00000026425	Srgap2	protein_coding	0.511292	9.78577e-05	0.00247952
ENSMUSG00000073705	Cenps	protein_coding	-0.718521	9.79568e-05	0.00247952
ENSMUSG00000074220	Zfp382	protein_coding	-0.630094	9.81533e-05	0.00247952
ENSMUSG00000020032	Nuak1	protein_coding	0.482763	9.77156e-05	0.00247952
ENSMUSG00000031934	Panx1	protein_coding	0.36642	9.77838e-05	0.00247952
ENSMUSG00000033653	Vps8	protein_coding	0.382103	9.81336e-05	0.00247952
ENSMUSG00000037343	Taf2	protein_coding	0.528332	9.83972e-05	0.00248121
ENSMUSG00000038352	Arl5c	protein_coding	-0.70529	9.8654e-05	0.00248321
ENSMUSG00000016526	Dyrk3	protein_coding	-0.878622	9.92567e-05	0.00248942
ENSMUSG00000030730	Atp2a1	protein_coding	-0.446573	9.91415e-05	0.00248942
ENSMUSG00000078789	Dph1	protein_coding	-0.618487	9.96725e-05	0.00249538
ENSMUSG00000001870	Ltbp1	protein_coding	0.440402	0.000100313	0.00250693
ENSMUSG00000038831	Ralgps1	protein_coding	0.754707	0.000101016	0.00251999
ENSMUSG00000025795	Rassf3	protein_coding	0.400633	0.000101323	0.00252317
ENSMUSG00000006642	Tcf23	protein_coding	-0.583655	0.000101643	0.00252663
ENSMUSG00000048787	Dcun1d3	protein_coding	0.48281	0.000102109	0.00253371
ENSMUSG00000023923	Tbc1d5	protein_coding	0.420803	0.000102877	0.00254825
ENSMUSG00000045519	Zfp560	protein_coding	0.492353	0.000104507	0.00258406
ENSMUSG00000024639	Gnaq	protein_coding	0.372498	0.000105423	0.00260211
ENSMUSG00000021987	Mtmr6	protein_coding	0.41214	0.000106718	0.00262943
ENSMUSG00000028830	AU040320	protein_coding	0.28548	0.000107276	0.00263855
ENSMUSG00000060227	Golm2	protein_coding	0.770281	0.000108222	0.002651
ENSMUSG00000051586	Mical3	protein_coding	0.679064	0.000108351	0.002651
ENSMUSG00000002055	Spag5	protein_coding	-0.4071	0.000108305	0.002651
ENSMUSG00000039959	Hip1	protein_coding	0.405478	0.000108669	0.00265414
ENSMUSG00000021371	Mcur1	protein_coding	-0.328802	0.000109106	0.00266016
ENSMUSG00000015214	Mtmr1	protein_coding	0.677536	0.000109676	0.00266943
ENSMUSG00000030844	Rgs10	protein_coding	-0.774557	0.000111615	0.00271191
ENSMUSG00000025340	Rabgef1	protein_coding	-0.25057	0.000111867	0.0027133
ENSMUSG00000031161	Hdac6	protein_coding	-0.397906	0.000112709	0.00272429
ENSMUSG00000018428	Akap1	protein_coding	-0.325029	0.00011269	0.00272429
ENSMUSG00000029062	Cdk11b	protein_coding	0.478431	0.000114759	0.0027668
ENSMUSG00000038268	Ovca2	protein_coding	-0.652768	0.000114863	0.0027668
ENSMUSG00000033730	Egr3	protein_coding	-0.616773	0.000115846	0.00278568
ENSMUSG00000027368	Dusp2	protein_coding	-0.875546	0.0001166	0.00279901
ENSMUSG00000041528	Rnf123	protein_coding	-0.349903	0.000116962	0.00280288
ENSMUSG00000001864	Aif1l	protein_coding	0.520489	0.000117951	0.00280735
ENSMUSG00000039298	Cdk5rap2	protein_coding	0.351751	0.000117626	0.00280735
ENSMUSG00000034209	Rasl10a	protein_coding	-1.04314	0.000117743	0.00280735
ENSMUSG00000022781	Pak2	protein_coding	0.424557	0.000117891	0.00280735
ENSMUSG00000032724	Abtb2	protein_coding	0.349143	0.000118296	0.00281078
ENSMUSG00000039328	Rnf122	protein_coding	0.333989	0.000118552	0.00281209
ENSMUSG00000027010	Slc25a12	protein_coding	-0.339809	0.000118974	0.00281257
ENSMUSG00000035765	Dym	protein_coding	0.492057	0.000118899	0.00281257
ENSMUSG00000035923	Myf6	protein_coding	-1.92617	0.000119297	0.00281545
ENSMUSG00000083307	AA414768	processed_pseudogene	-0.566963	0.000120051	0.00282847
ENSMUSG00000031105	Slc25a14	protein_coding	0.520691	0.000120508	0.00283446
ENSMUSG00000074796	Slc4a11	protein_coding	-0.652178	0.000121185	0.00284561
ENSMUSG00000039607	Rbms3	protein_coding	0.642456	0.000125578	0.00294384
ENSMUSG00000027360	Hdc	protein_coding	-0.776141	0.000126004	0.00294697
ENSMUSG00000002006	Pdzd4	protein_coding	0.560868	0.000126133	0.00294697
ENSMUSG00000022064	Pibf1	protein_coding	0.915226	0.000127475	0.00296892
ENSMUSG00000022773	Ypel1	protein_coding	-0.439318	0.000127497	0.00296892
ENSMUSG00000030245	Golt1b	protein_coding	0.352258	0.000127988	0.00297539
ENSMUSG00000024127	Prepl	protein_coding	0.480245	0.000128566	0.00298389
ENSMUSG00000026235	Epha4	protein_coding	0.540205	0.000129979	0.00301167
ENSMUSG00000032086	Bace1	protein_coding	0.506233	0.000133243	0.00308221
ENSMUSG00000037172	Dennd11	protein_coding	-0.624035	0.000135332	0.00312021
ENSMUSG00000030688	Stard10	protein_coding	-0.631582	0.000135188	0.00312021
ENSMUSG00000042745	Id1	protein_coding	-0.691753	0.000135615	0.0031216
ENSMUSG00000020782	Llgl2	protein_coding	-0.81609	0.000136599	0.00313908
ENSMUSG00000028744	Slc66a1	protein_coding	-0.472334	0.000137894	0.00316097
ENSMUSG00000030257	Srgap3	protein_coding	0.589547	0.000138003	0.00316097
ENSMUSG00000026797	Stxbp1	protein_coding	-0.34767	0.000138718	0.00317214
ENSMUSG00000030086	Chchd6	protein_coding	0.531415	0.000138971	0.00317275
ENSMUSG00000008461	Fut1	protein_coding	-0.880633	0.000139822	0.00318038
ENSMUSG00000019986	Ahi1	protein_coding	0.472716	0.000139987	0.00318038
ENSMUSG00000096971	4930556M19Rik	lncRNA	-0.662874	0.000139765	0.00318038
ENSMUSG00000066113	Adamtsl1	protein_coding	0.55945	0.000143191	0.0032479
ENSMUSG00000032656	Marchf3	protein_coding	0.522751	0.000144634	0.00327532
ENSMUSG00000042417	Ccno	protein_coding	-1.06028	0.000146425	0.00331054
ENSMUSG00000046269	Usp27x	protein_coding	-0.504438	0.000148748	0.00335762
ENSMUSG00000026458	Ppfia4	protein_coding	0.617299	0.000149792	0.00337576
ENSMUSG00000030554	Synm	protein_coding	-0.546439	0.000150123	0.00337778
ENSMUSG00000038618	Rassf7	protein_coding	0.621826	0.000151192	0.00339635
ENSMUSG00000034449	Dhrs11	protein_coding	-0.541727	0.000153113	0.00343399
ENSMUSG00000021375	Kif13a	protein_coding	0.472855	0.000153448	0.00343601
ENSMUSG00000024878	Cbwd1	protein_coding	0.543042	0.000154428	0.00345243
ENSMUSG00000054277	Arfgap3	protein_coding	0.391161	0.000157019	0.00350476
ENSMUSG00000040034	Nup43	protein_coding	0.460557	0.000157395	0.00350755
ENSMUSG00000026812	Tsc1	protein_coding	0.32936	0.000158767	0.00353251
ENSMUSG00000026888	Grb14	protein_coding	-1.39171	0.000159065	0.00353352
ENSMUSG00000050550	Gm11868	processed_pseudogene	0.891228	0.000160191	0.00355288
ENSMUSG00000063268	Parp10	protein_coding	-0.555766	0.000162383	0.00359581
ENSMUSG00000043372	Hexim2	protein_coding	-0.511563	0.000162706	0.00359727
ENSMUSG00000029554	Mad1l1	protein_coding	0.375964	0.000163879	0.00361749
ENSMUSG00000090290	Tarbp1	protein_coding	-0.469147	0.000165804	0.00365421
ENSMUSG00000037904	Ankrd9	protein_coding	-0.697747	0.000166678	0.0036677
ENSMUSG00000036208	Nepro	protein_coding	-0.359073	0.000168853	0.00370974
ENSMUSG00000069520	Tmem19	protein_coding	0.307478	0.000169265	0.00371294
ENSMUSG00000025059	Gk	protein_coding	0.793112	0.000170373	0.00372661
ENSMUSG00000038152	5033430I15Rik	lncRNA	-0.77129	0.00017042	0.00372661
ENSMUSG00000075595	Zfp652	protein_coding	0.389424	0.000171334	0.00374076
ENSMUSG00000034867	Ankrd27	protein_coding	0.329835	0.000172583	0.00376214
ENSMUSG00000034473	Sec22a	protein_coding	0.544522	0.000173145	0.00376854
ENSMUSG00000022051	Bnip3l	protein_coding	0.333209	0.000173435	0.00376899
ENSMUSG00000021103	Mnat1	protein_coding	0.369281	0.000176178	0.00382265
ENSMUSG00000070056	Mfhas1	protein_coding	-0.359555	0.000176657	0.0038271
ENSMUSG00000020456	Ogdh	protein_coding	-0.38252	0.00017699	0.00382841
ENSMUSG00000053897	Slc39a8	protein_coding	-0.72144	0.000177702	0.00383788
ENSMUSG00000032314	Etfa	protein_coding	0.325454	0.000178438	0.00384782
ENSMUSG00000057280	Musk	protein_coding	0.538967	0.000178976	0.00385349
ENSMUSG00000032402	Smad3	protein_coding	0.361926	0.000181039	0.00389192
ENSMUSG00000006191	Cdkal1	protein_coding	0.821326	0.000182401	0.00391519
ENSMUSG00000039000	Ube3c	protein_coding	0.310356	0.000185455	0.00397465
ENSMUSG00000048373	Fgfbp1	protein_coding	0.553413	0.000186332	0.00398734
ENSMUSG00000061613	U2af1	protein_coding	0.385556	0.000187039	0.00399634
ENSMUSG00000037017	Zscan21	protein_coding	-0.482069	0.000188053	0.00401188
ENSMUSG00000029413	Naaa	protein_coding	-0.736067	0.000188746	0.00402056
ENSMUSG00000026971	Itgb6	protein_coding	0.934995	0.000189101	0.00402198
ENSMUSG00000001151	Pcnt	protein_coding	0.426655	0.000190236	0.00403998
ENSMUSG00000064302	Clasp1	protein_coding	0.520804	0.000193452	0.00410207
ENSMUSG00000030979	Uros	protein_coding	0.357699	0.00019856	0.00420401
ENSMUSG00000028927	Padi2	protein_coding	0.397637	0.000199267	0.00421116
ENSMUSG00000001123	Lgals9	protein_coding	-0.400928	0.0001995	0.00421116
ENSMUSG00000020847	Rph3al	protein_coding	-0.856276	0.000201291	0.00423804
ENSMUSG00000021033	Gstz1	protein_coding	0.374345	0.000201379	0.00423804
ENSMUSG00000000420	Galnt1	protein_coding	0.459069	0.00020187	0.00424199
ENSMUSG00000028309	Rnf20	protein_coding	0.366795	0.000203043	0.00426025
ENSMUSG00000062421	Arf2	protein_coding	-0.367726	0.000204304	0.00428029
ENSMUSG00000040022	Rab11fip2	protein_coding	0.684458	0.000206912	0.00432845
ENSMUSG00000025935	Tram1	protein_coding	-0.462507	0.000207761	0.00433972
ENSMUSG00000029490	Mfsd7a	protein_coding	0.475348	0.000208688	0.0043526
ENSMUSG00000061130	Ppm1b	protein_coding	0.391258	0.00020908	0.00435427
ENSMUSG00000047728	Ly6g2	protein_coding	-0.376846	0.000210297	0.00437311
ENSMUSG00000035439	Haus8	protein_coding	0.435103	0.000210651	0.00437397
ENSMUSG00000037151	Lrrc20	protein_coding	0.378077	0.000211137	0.00437757
ENSMUSG00000029123	Stk32b	protein_coding	1.91524	0.000212482	0.00439484
ENSMUSG00000030621	Me3	protein_coding	0.580431	0.000212598	0.00439484
ENSMUSG00000030747	Dgat2	protein_coding	-0.558757	0.000213575	0.00440852
ENSMUSG00000046798	Cldn12	protein_coding	-0.465639	0.000215896	0.00444988
ENSMUSG00000020092	Pald1	protein_coding	0.440263	0.000217472	0.00446918
ENSMUSG00000037455	Slc18b1	protein_coding	0.489824	0.000217199	0.00446918
ENSMUSG00000022378	Cyrib	protein_coding	0.53089	0.000218918	0.00449232
ENSMUSG00000118669	ARVCF	protein_coding	-0.564248	0.00021955	0.00449869
ENSMUSG00000026740	Dnajc1	protein_coding	0.259794	0.000220527	0.00450603
ENSMUSG00000029804	Herc3	protein_coding	0.404759	0.000220552	0.00450603
ENSMUSG00000021259	Cyp46a1	protein_coding	-0.538844	0.000220906	0.00450667
ENSMUSG00000052056	Zfp217	protein_coding	-0.426292	0.000224725	0.00456462
ENSMUSG00000034768	Asb16	protein_coding	-0.432271	0.000224677	0.00456462
ENSMUSG00000046876	Atxn1	protein_coding	0.712663	0.000224401	0.00456462
ENSMUSG00000076617	Ighm	IG_C_gene	0.651541	0.000231881	0.00470316
ENSMUSG00000031879	Ciao2b	protein_coding	0.539867	0.00023226	0.00470403
ENSMUSG00000043909	Trp53bp1	protein_coding	0.433692	0.00023357	0.00472371
ENSMUSG00000022191	Drosha	protein_coding	0.33866	0.000236946	0.00478508
ENSMUSG00000070643	Sox13	protein_coding	-0.593169	0.000237711	0.00479361
ENSMUSG00000020111	Micu1	protein_coding	0.373686	0.00023942	0.00482112
ENSMUSG00000042323	Pbrm1	protein_coding	0.550573	0.000240258	0.00482968
ENSMUSG00000021476	Habp4	protein_coding	-0.266283	0.000240798	0.00482968
ENSMUSG00000024936	Kcnk7	protein_coding	-0.978574	0.00024088	0.00482968
ENSMUSG00000043535	Setx	protein_coding	0.697495	0.000241621	0.00483069
ENSMUSG00000024818	Slc25a45	protein_coding	-0.511989	0.000241388	0.00483069
ENSMUSG00000031402	Mpp1	protein_coding	-0.345249	0.000242377	0.0048389
ENSMUSG00000037022	Mmaa	protein_coding	0.379211	0.000242806	0.00484056
ENSMUSG00000046949	Nqo2	protein_coding	-0.388832	0.000245246	0.00488224
ENSMUSG00000025373	Rnf41	protein_coding	0.430597	0.000249637	0.0049626
ENSMUSG00000042659	Arrdc4	protein_coding	-0.696206	0.000250422	0.00497114
ENSMUSG00000030205	Gprc5d	protein_coding	-0.758778	0.000250883	0.00497324
ENSMUSG00000034813	Grip1	protein_coding	1.41967	0.000252381	0.00498879
ENSMUSG00000053062	Jam2	protein_coding	0.451706	0.000252208	0.00498879
ENSMUSG00000067336	Bmpr2	protein_coding	0.703413	0.000254738	0.00501847
ENSMUSG00000051236	Msrb3	protein_coding	0.356819	0.000254958	0.00501847
ENSMUSG00000056665	Them6	protein_coding	-0.637694	0.000254506	0.00501847
ENSMUSG00000030336	Cd27	protein_coding	-0.71916	0.000255511	0.0050223
ENSMUSG00000016520	Lnx2	protein_coding	-0.365065	0.000256343	0.00503159
ENSMUSG00000000127	Fer	protein_coding	0.422808	0.000257891	0.00505488
ENSMUSG00000030352	Tspan9	protein_coding	0.657053	0.000258626	0.0050622
ENSMUSG00000047746	Fbxo40	protein_coding	0.774912	0.000265187	0.00518337
ENSMUSG00000022114	Spry2	protein_coding	-0.506173	0.000265605	0.0051843
ENSMUSG00000025921	Rdh10	protein_coding	0.258653	0.000267744	0.00521877
ENSMUSG00000041879	Ipo9	protein_coding	0.331737	0.000271475	0.0052549
ENSMUSG00000019194	Scn1b	protein_coding	-0.401648	0.000270763	0.0052549
ENSMUSG00000022186	Oxct1	protein_coding	0.306084	0.000271462	0.0052549
ENSMUSG00000036775	Decr2	protein_coding	-0.329618	0.000270959	0.0052549
ENSMUSG00000024866	Acy3	protein_coding	-0.577973	0.000271466	0.0052549
ENSMUSG00000058454	Dhcr7	protein_coding	0.27197	0.000272208	0.0052618
ENSMUSG00000051403	Ppp1r37	protein_coding	0.564119	0.000273149	0.00526545
ENSMUSG00000022641	Bbx	protein_coding	0.522247	0.000272807	0.00526545
ENSMUSG00000022897	Dyrk1a	protein_coding	0.516193	0.000274986	0.00529357
ENSMUSG00000032872	Cyb5r4	protein_coding	0.583592	0.00027731	0.00532551
ENSMUSG00000060216	Arrb2	protein_coding	-0.444534	0.000277406	0.00532551
ENSMUSG00000038132	Rbm24	protein_coding	0.435345	0.000278575	0.00534063
ENSMUSG00000028098	Rnf115	protein_coding	-0.327396	0.000280626	0.00536525
ENSMUSG00000036639	Nudt1	protein_coding	-0.591689	0.000280344	0.00536525
ENSMUSG00000036104	Rab3gap1	protein_coding	0.335395	0.000282384	0.0053915
ENSMUSG00000033423	Eri3	protein_coding	0.494383	0.000283737	0.00540994
ENSMUSG00000024238	Zeb1	protein_coding	0.430384	0.000286533	0.00545583
ENSMUSG00000005417	Mprip	protein_coding	0.291624	0.00029031	0.00552023
ENSMUSG00000018648	Dusp14	protein_coding	-0.385758	0.000293793	0.00557887
ENSMUSG00000021461	Fancc	protein_coding	0.355748	0.000295005	0.0055943
ENSMUSG00000055067	Smyd3	protein_coding	0.281835	0.000298203	0.0056473
ENSMUSG00000117916	9630028I04Rik	lncRNA	0.808875	0.000303655	0.00574278
ENSMUSG00000043153	Crppa	protein_coding	0.682802	0.000304376	0.00574864
ENSMUSG00000030098	Grip2	protein_coding	1.07701	0.000308494	0.00581857
ENSMUSG00000030825	Hsd17b14	protein_coding	-1.05541	0.000309813	0.00583558
ENSMUSG00000044042	Fmn1	protein_coding	0.693194	0.000311283	0.00583969
ENSMUSG00000027794	Sohlh2	protein_coding	0.467098	0.000310851	0.00583969
ENSMUSG00000110547	Gm29773	lncRNA	0.652463	0.000311166	0.00583969
ENSMUSG00000034457	Eda2r	protein_coding	0.515703	0.000312692	0.00585826
ENSMUSG00000032598	Nckipsd	protein_coding	-0.380119	0.000313772	0.00587064
ENSMUSG00000001440	Kpnb1	protein_coding	0.357366	0.000316382	0.00591157
ENSMUSG00000028431	Elp1	protein_coding	0.256078	0.000317609	0.00592658
ENSMUSG00000030609	Aen	protein_coding	0.590595	0.00032001	0.00596344
ENSMUSG00000027111	Itga6	protein_coding	0.454726	0.000320639	0.00596721
ENSMUSG00000028776	Tinagl1	protein_coding	-0.938474	0.000322912	0.00600153
ENSMUSG00000038349	Plcl1	protein_coding	0.564146	0.000326206	0.00605471
ENSMUSG00000057531	Dtnbp1	protein_coding	-0.375887	0.000327224	0.00606556
ENSMUSG00000019820	Utrn	protein_coding	0.687811	0.0003322	0.00614214
ENSMUSG00000061603	Akap6	protein_coding	0.788762	0.000332233	0.00614214
ENSMUSG00000031109	Enox2	protein_coding	0.454479	0.000333251	0.00614473
ENSMUSG00000031016	Wee1	protein_coding	-0.555307	0.000332979	0.00614473
ENSMUSG00000027207	Galk2	protein_coding	0.32639	0.000334621	0.00615213
ENSMUSG00000105176	Gm43668	TEC	0.948981	0.000334971	0.00615213
ENSMUSG00000038481	Cdk19	protein_coding	0.378391	0.000334157	0.00615213
ENSMUSG00000026387	Sctr	protein_coding	0.572034	0.000337777	0.00618165
ENSMUSG00000030878	Cdr2	protein_coding	-0.342229	0.000337839	0.00618165
ENSMUSG00000039518	Cdsn	protein_coding	-0.896225	0.000337904	0.00618165
ENSMUSG00000062054	Iah1	protein_coding	-0.366983	0.00033853	0.00618503
ENSMUSG00000025978	Rftn2	protein_coding	0.511791	0.00034689	0.0063295
ENSMUSG00000029145	Eif2b4	protein_coding	-0.371909	0.000347451	0.00633148
ENSMUSG00000042870	Tom1	protein_coding	0.380885	0.000348084	0.00633343
ENSMUSG00000020309	Chac2	protein_coding	-0.636321	0.000348463	0.00633343
ENSMUSG00000027961	Lrrc39	protein_coding	0.89273	0.000352354	0.00639585
ENSMUSG00000046727	Cystm1	protein_coding	-0.389049	0.000353614	0.0064104
ENSMUSG00000030872	Gga2	protein_coding	-0.35826	0.000358054	0.0064825
ENSMUSG00000028086	Fbxw7	protein_coding	0.654248	0.000362988	0.00656332
ENSMUSG00000040040	Ift88	protein_coding	0.456578	0.00036525	0.00659572
ENSMUSG00000052397	Ezr	protein_coding	-0.45742	0.000365957	0.00659995
ENSMUSG00000040653	Ppp1r14c	protein_coding	0.609601	0.000367211	0.00661406
ENSMUSG00000061731	Ext1	protein_coding	0.438394	0.000376257	0.00676828
ENSMUSG00000084883	Ccdc85c	protein_coding	0.568388	0.000377116	0.00677502
ENSMUSG00000035067	Xkr6	protein_coding	0.478547	0.00038488	0.00690564
ENSMUSG00000035268	Pkig	protein_coding	0.393503	0.000389004	0.0069707
ENSMUSG00000000976	Heatr6	protein_coding	0.314355	0.000392403	0.00701364
ENSMUSG00000000532	Acvr1b	protein_coding	-0.401382	0.000392029	0.00701364
ENSMUSG00000004460	Dnajb11	protein_coding	0.300447	0.000393631	0.00702661
ENSMUSG00000034825	Nrip3	protein_coding	-1.19204	0.000394635	0.00703556
ENSMUSG00000030861	Acadsb	protein_coding	0.467988	0.000395872	0.00704863
ENSMUSG00000040007	Bahd1	protein_coding	-0.449752	0.000398102	0.00707036
ENSMUSG00000030827	Fgf21	protein_coding	-0.710135	0.000397725	0.00707036
ENSMUSG00000069892	9930111J21Rik2	protein_coding	-0.982281	0.000401293	0.007118
ENSMUSG00000071604	Fam189a2	protein_coding	-0.404368	0.000401865	0.00711912
ENSMUSG00000029640	Usp12	protein_coding	0.268789	0.000404615	0.00715877
ENSMUSG00000033508	Asprv1	protein_coding	-0.733252	0.00040758	0.00720212
ENSMUSG00000020160	Meis1	protein_coding	0.496055	0.00041007	0.00723698
ENSMUSG00000021928	Ebpl	protein_coding	-0.499445	0.000410846	0.0072382
ENSMUSG00000048878	Hexim1	protein_coding	-0.536139	0.000411173	0.0072382
ENSMUSG00000022948	Setd4	protein_coding	-0.412899	0.000416083	0.00731542
ENSMUSG00000022610	Mapk12	protein_coding	-0.360034	0.0004185	0.00734869
ENSMUSG00000020475	Pgam2	protein_coding	-0.539343	0.000421074	0.00738462
ENSMUSG00000026094	Stk17b	protein_coding	0.557483	0.00042221	0.00739102
ENSMUSG00000037348	Paqr7	protein_coding	-0.655347	0.000422516	0.00739102
ENSMUSG00000031959	Wdr59	protein_coding	0.285938	0.000423023	0.00739102
ENSMUSG00000039115	Itga9	protein_coding	1.80788	0.000426102	0.00743553
ENSMUSG00000031174	Rpgr	protein_coding	0.798042	0.000433075	0.0075478
ENSMUSG00000032224	Fam81a	protein_coding	-0.873189	0.000435603	0.00758242
ENSMUSG00000046694	Tent5b	protein_coding	-0.446372	0.00043672	0.007583
ENSMUSG00000019831	Wasf1	protein_coding	-0.337062	0.0004362	0.007583
ENSMUSG00000053963	Stum	protein_coding	1.62295	0.000438573	0.00760574
ENSMUSG00000032322	Pstpip1	protein_coding	0.455194	0.000441435	0.00764589
ENSMUSG00000005882	Uqcc1	protein_coding	0.32896	0.000442358	0.00765091
ENSMUSG00000029223	Uchl1	protein_coding	-0.525842	0.000443081	0.00765091
ENSMUSG00000034765	Dusp5	protein_coding	-0.593289	0.000443365	0.00765091
ENSMUSG00000051285	Pcmtd1	protein_coding	0.62555	0.000444729	0.00765558
ENSMUSG00000000538	Tom1l2	protein_coding	0.47364	0.000444447	0.00765558
ENSMUSG00000033174	Mgll	protein_coding	0.405728	0.000448614	0.00771296
ENSMUSG00000028701	Lurap1	protein_coding	-0.549783	0.000452604	0.00777202
ENSMUSG00000037572	Wdhd1	protein_coding	-0.599455	0.00045483	0.00780067
ENSMUSG00000028687	Mutyh	protein_coding	-0.650094	0.000455975	0.00781073
ENSMUSG00000034520	Gjc1	protein_coding	-0.384501	0.00045927	0.00785756
ENSMUSG00000058997	Vwa8	protein_coding	-0.481407	0.000460089	0.00786195
ENSMUSG00000071537	Klrg2	protein_coding	-0.624131	0.000461341	0.00787374
ENSMUSG00000041263	Rusc1	protein_coding	-0.547882	0.000469568	0.00800439
ENSMUSG00000023755	Rhebl1	protein_coding	-0.703547	0.000472695	0.0080479
ENSMUSG00000040472	Rabggta	protein_coding	-0.305786	0.000474613	0.00807073
ENSMUSG00000049436	Upk1b	protein_coding	-0.791168	0.000478753	0.00813125
ENSMUSG00000028096	Gpr89	protein_coding	0.388204	0.000483024	0.00818393
ENSMUSG00000045094	Arhgef37	protein_coding	0.509875	0.000482509	0.00818393
ENSMUSG00000109771	Gm35315	protein_coding	-0.953013	0.000484311	0.00819581
ENSMUSG00000026131	Dst	protein_coding	0.607222	0.000485487	0.00819589
ENSMUSG00000001855	Nup214	protein_coding	0.433059	0.000484989	0.00819589
ENSMUSG00000041440	Gk5	protein_coding	-0.716091	0.000493365	0.00831784
ENSMUSG00000020828	Pld2	protein_coding	-0.345801	0.000493899	0.00831784
ENSMUSG00000059108	Ifitm6	protein_coding	-1.14255	0.000495956	0.00834244
ENSMUSG00000021171	Esyt2	protein_coding	0.515916	0.000500434	0.00840765
ENSMUSG00000026715	Serpinc1	protein_coding	-1.77058	0.000506507	0.00849442
ENSMUSG00000025050	Pcgf6	protein_coding	-0.323502	0.000506812	0.00849442
ENSMUSG00000025504	Eps8l2	protein_coding	-0.72254	0.000510217	0.00854125
ENSMUSG00000035722	Abca7	protein_coding	-0.431463	0.000513879	0.00859227
ENSMUSG00000052852	Reep1	protein_coding	0.913025	0.000516284	0.00862219
ENSMUSG00000025701	Alox5	protein_coding	0.464958	0.000534889	0.00892225
ENSMUSG00000032352	Lrrc1	protein_coding	0.608174	0.000541786	0.00902654
ENSMUSG00000000202	Btbd17	protein_coding	-0.53129	0.000543528	0.0090448
ENSMUSG00000038351	Sgsm2	protein_coding	-0.379837	0.000544772	0.00905473
ENSMUSG00000035615	Frmpd1	protein_coding	0.338217	0.000546576	0.00906319
ENSMUSG00000029641	Rasl11a	protein_coding	-1.69827	0.000546562	0.00906319
ENSMUSG00000028126	Pip5k1a	protein_coding	0.349151	0.000550391	0.00911438
ENSMUSG00000031791	Tmem38a	protein_coding	0.394675	0.000550966	0.00911438
ENSMUSG00000029629	Phf14	protein_coding	0.522499	0.000552944	0.00913631
ENSMUSG00000067851	Arfgef1	protein_coding	0.672155	0.000554298	0.00914237
ENSMUSG00000028862	Map3k6	protein_coding	-0.49781	0.000554617	0.00914237
ENSMUSG00000038371	Sbf2	protein_coding	0.438642	0.000556807	0.00916767
ENSMUSG00000025326	Ube3a	protein_coding	0.839597	0.000560561	0.00921862
ENSMUSG00000023094	Msrb2	protein_coding	-0.516755	0.000562016	0.0092317
ENSMUSG00000020919	Stat5b	protein_coding	0.251323	0.000577586	0.00947633
ENSMUSG00000112527	Gm35696	lncRNA	-0.895147	0.000583177	0.00955686
ENSMUSG00000028967	Errfi1	protein_coding	-0.410013	0.000592656	0.00968252
ENSMUSG00000000303	Cdh1	protein_coding	-0.886686	0.000592052	0.00968252
ENSMUSG00000033781	Asb13	protein_coding	-0.494344	0.00059292	0.00968252
ENSMUSG00000063801	Ap3s2	protein_coding	0.304568	0.00059504	0.00970048
ENSMUSG00000024525	Impa2	protein_coding	-0.631195	0.000595407	0.00970048
ENSMUSG00000060147	Serpinb6a	protein_coding	-0.261742	0.000597314	0.00970896
ENSMUSG00000022952	Runx1	protein_coding	0.44116	0.000596716	0.00970896
ENSMUSG00000015377	Dennd6b	protein_coding	-0.408952	0.000599005	0.00972514
ENSMUSG00000051579	Tceal8	protein_coding	0.609904	0.000602633	0.00976007
ENSMUSG00000029093	Sorcs2	protein_coding	0.402513	0.000602868	0.00976007
ENSMUSG00000031970	Dbndd1	protein_coding	0.408453	0.000603249	0.00976007
ENSMUSG00000072437	Nanos1	protein_coding	-1.01285	0.000609155	0.00984426
ENSMUSG00000051499	Zfp786	protein_coding	-0.974442	0.000614636	0.00992138

## Sheet: Table S2
Supplementary Table 2. Overrepresentation analysis of 867 differentially expressed genes due to Tug1 knockdown in C2C12 myotubes
GO biological process complete	Genes overrepresented	Fold Enrichment	raw P-value	FDR
positive regulation of mitochondrial calcium ion concentration (GO:0051561)	5	11.77	0.000218	0.0283
cell communication involved in cardiac conduction (GO:0086065)	8	6.28	0.000113	0.0177
negative regulation of GTPase activity (GO:0034260)	7	5.85	0.000441	0.0443
establishment of spindle orientation (GO:0051294)	8	5.45	0.000263	0.0326
establishment of spindle localization (GO:0051293)	10	5.08	7.73e-05	0.0143
spindle localization (GO:0051653)	10	4.62	0.000153	0.0227
organelle transport along microtubule (GO:0072384)	13	4.37	2.76e-05	0.00658
regulation of epidermal growth factor receptor signaling pathway (GO:0042058)	11	4.07	0.000198	0.0272
regulation of focal adhesion assembly (GO:0051893)	10	4.05	0.000399	0.0419
regulation of cell-substrate junction assembly (GO:0090109)	10	4.05	0.000399	0.0416
regulation of ERBB signaling pathway (GO:1901184)	11	3.8	0.000338	0.0383
axo-dendritic transport (GO:0008088)	11	3.61	0.000503	0.0489
regulation of striated muscle contraction (GO:0006942)	12	3.57	0.000307	0.036
regulation of cell-matrix adhesion (GO:0001952)	17	3.44	2.88e-05	0.00676
negative regulation of cytoskeleton organization (GO:0051494)	20	3.08	2.49e-05	0.00603
cell-cell junction organization (GO:0045216)	21	3.02	2.07e-05	0.00544
regulation of microtubule cytoskeleton organization (GO:0070507)	18	2.95	0.000104	0.0164
establishment of cell polarity (GO:0030010)	15	2.9	0.000452	0.0451
negative regulation of supramolecular fiber organization (GO:1902904)	19	2.89	8.52e-05	0.0152
establishment or maintenance of cell polarity (GO:0007163)	23	2.88	1.74e-05	0.00508
transport along microtubule (GO:0010970)	17	2.77	0.000318	0.0365
muscle cell development (GO:0055001)	18	2.76	0.000224	0.0289
striated muscle cell differentiation (GO:0051146)	23	2.76	3.21e-05	0.00733
regulation of muscle contraction (GO:0006937)	17	2.72	0.000387	0.042
muscle contraction (GO:0006936)	20	2.71	0.000127	0.0192
regulation of muscle system process (GO:0090257)	26	2.66	1.77e-05	0.00507
actin filament-based process (GO:0030029)	58	2.59	4.1e-10	1.08e-06
muscle cell differentiation (GO:0042692)	28	2.55	2.39e-05	0.00589
regulation of blood circulation (GO:1903522)	25	2.52	7.97e-05	0.0146
protein localization to plasma membrane (GO:0072659)	20	2.51	0.0005	0.0489
actin cytoskeleton organization (GO:0030036)	50	2.47	3.23e-08	2.99e-05
regulation of small GTPase mediated signal transduction (GO:0051056)	22	2.46	0.000283	0.0341
regulation of protein polymerization (GO:0032271)	22	2.43	0.000305	0.0363
cell junction organization (GO:0034330)	48	2.43	8.79e-08	7.69e-05
regulation of actin filament-based process (GO:0032970)	39	2.42	1.85e-06	0.000858
muscle system process (GO:0003012)	23	2.42	0.000229	0.0293
regulation of supramolecular fiber organization (GO:1902903)	36	2.4	5.65e-06	0.00193
positive regulation of GTPase activity (GO:0043547)	22	2.39	0.000356	0.04
regulation of microtubule-based process (GO:0032886)	24	2.38	0.000198	0.0274
actin filament organization (GO:0007015)	24	2.37	0.000207	0.0279
establishment of organelle localization (GO:0051656)	33	2.37	1.81e-05	0.00501
regulation of cytoskeleton organization (GO:0051493)	49	2.35	1.91e-07	0.000159
supramolecular fiber organization (GO:0097435)	45	2.32	8.45e-07	0.000476
regulation of actin filament organization (GO:0110053)	25	2.31	0.000316	0.0366
regulation of ion transmembrane transporter activity (GO:0032412)	24	2.29	0.000462	0.0458
regulation of actin cytoskeleton organization (GO:0032956)	32	2.25	5.01e-05	0.0101
negative regulation of organelle organization (GO:0010639)	30	2.24	9.21e-05	0.0158
regulation of GTPase activity (GO:0043087)	28	2.22	0.000177	0.0247
response to growth factor (GO:0070848)	35	2.19	3.85e-05	0.00855
synapse organization (GO:0050808)	26	2.19	0.000367	0.0407
organelle localization (GO:0051640)	42	2.18	7.92e-06	0.00265
cytoskeleton organization (GO:0007010)	94	2.17	1.51e-11	5.93e-08
cellular response to growth factor stimulus (GO:0071363)	33	2.15	9.05e-05	0.0157
regulation of cation transmembrane transport (GO:1904062)	31	2.14	0.000162	0.0234
muscle structure development (GO:0061061)	41	2.13	1.51e-05	0.00458
regulation of system process (GO:0044057)	51	2.1	2.47e-06	0.00102
positive regulation of cell adhesion (GO:0045785)	38	2.06	7.68e-05	0.0146
localization within membrane (GO:0051668)	41	2.03	6.04e-05	0.0119
cell-cell adhesion (GO:0098609)	33	2	0.000392	0.0417
plasma membrane bounded cell projection morphogenesis (GO:0120039)	38	2	0.000159	0.0234
regulation of metal ion transport (GO:0010959)	34	1.99	0.000318	0.0363
regulation of ion transmembrane transport (GO:0034765)	38	1.98	0.000168	0.024
microtubule cytoskeleton organization (GO:0000226)	40	1.98	0.000103	0.0165
cell projection morphogenesis (GO:0048858)	38	1.98	0.000173	0.0246
neuron projection morphogenesis (GO:0048812)	37	1.97	0.000231	0.0294
regulation of transmembrane transport (GO:0034762)	45	1.95	4.89e-05	0.01
cell morphogenesis involved in differentiation (GO:0000904)	43	1.92	9.45e-05	0.0157
regulation of neuron projection development (GO:0010975)	40	1.91	0.000212	0.0279
negative regulation of protein modification process (GO:0031400)	38	1.9	0.000357	0.0399
cell morphogenesis (GO:0000902)	55	1.9	1.56e-05	0.00463
cell part morphogenesis (GO:0032990)	38	1.87	0.000412	0.0424
regulation of vesicle-mediated transport (GO:0060627)	44	1.86	0.000206	0.028
enzyme linked receptor protein signaling pathway (GO:0007167)	40	1.86	0.000388	0.0419
cellular component morphogenesis (GO:0032989)	44	1.86	0.000211	0.0282
regulation of cell projection organization (GO:0031344)	53	1.84	5.27e-05	0.0105
neuron development (GO:0048666)	62	1.81	2.12e-05	0.00547
regulation of plasma membrane bounded cell projection organization (GO:0120035)	51	1.81	0.000104	0.0165
regulation of cell adhesion (GO:0030155)	54	1.8	7.56e-05	0.0145
microtubule-based process (GO:0007017)	54	1.77	0.000121	0.0185
regulation of organelle organization (GO:0033043)	82	1.76	2.13e-06	0.000958
central nervous system development (GO:0007417)	59	1.74	9.01e-05	0.0158
cell projection organization (GO:0030030)	79	1.73	5.38e-06	0.00188
phosphorylation (GO:0016310)	55	1.72	0.000177	0.0248
regulation of cellular component biogenesis (GO:0044087)	66	1.72	4.22e-05	0.00911
intracellular signal transduction (GO:0035556)	89	1.7	2.43e-06	0.00104
regulation of cellular component movement (GO:0051270)	72	1.7	2.31e-05	0.00577
plasma membrane bounded cell projection organization (GO:0120036)	74	1.7	2.02e-05	0.00547
regulation of cellular localization (GO:0060341)	57	1.69	0.000251	0.0314
negative regulation of protein metabolic process (GO:0051248)	68	1.67	9.25e-05	0.0157
establishment of localization in cell (GO:0051649)	101	1.66	1.65e-06	0.000788
cell migration (GO:0016477)	57	1.64	0.000439	0.0443
regulation of transport (GO:0051049)	121	1.64	1.99e-07	0.000149
phosphorus metabolic process (GO:0006793)	102	1.63	3.02e-06	0.00113
phosphate-containing compound metabolic process (GO:0006796)	100	1.62	3.76e-06	0.00138
movement of cell or subcellular component (GO:0006928)	93	1.62	9.24e-06	0.00297
negative regulation of cellular protein metabolic process (GO:0032269)	62	1.62	0.000423	0.0429
cell development (GO:0048468)	114	1.61	1.19e-06	0.000583
vesicle-mediated transport (GO:0016192)	84	1.61	3.55e-05	0.00799
negative regulation of molecular function (GO:0044092)	63	1.61	0.00037	0.0407
positive regulation of transport (GO:0051050)	65	1.59	0.000464	0.0457
regulation of cellular component organization (GO:0051128)	153	1.58	2.91e-08	2.86e-05
negative regulation of cell communication (GO:0010648)	83	1.58	7.28e-05	0.0142
anatomical structure morphogenesis (GO:0009653)	139	1.58	1.97e-07	0.000155
negative regulation of signaling (GO:0023057)	83	1.57	9.66e-05	0.0157
regulation of intracellular signal transduction (GO:1902531)	97	1.57	1.79e-05	0.00504
regulation of localization (GO:0032879)	177	1.57	2.39e-09	3.42e-06
tissue development (GO:0009888)	102	1.57	1.16e-05	0.00358
regulation of cell communication (GO:0010646)	197	1.56	3.3e-10	1.04e-06
establishment of protein localization (GO:0045184)	74	1.56	0.000277	0.0339
regulation of signaling (GO:0023051)	196	1.55	6.61e-10	1.3e-06
positive regulation of cellular component organization (GO:0051130)	74	1.55	0.000385	0.0421
negative regulation of signal transduction (GO:0009968)	74	1.54	0.000393	0.0415
cellular localization (GO:0051641)	135	1.54	8.52e-07	0.000463
cellular protein modification process (GO:0006464)	135	1.54	1.12e-06	0.000586
protein modification process (GO:0036211)	135	1.54	1.12e-06	0.000567
regulation of signal transduction (GO:0009966)	169	1.54	2.71e-08	2.84e-05
macromolecule modification (GO:0043412)	145	1.53	4.53e-07	0.000275
neurogenesis (GO:0022008)	89	1.53	0.000116	0.0178
regulation of phosphate metabolic process (GO:0019220)	83	1.51	0.000306	0.0363
regulation of phosphorus metabolic process (GO:0051174)	83	1.51	0.000309	0.036
nervous system development (GO:0007399)	121	1.49	2.07e-05	0.00552
regulation of protein modification process (GO:0031399)	88	1.48	0.000389	0.0417
protein localization (GO:0008104)	109	1.47	7.7e-05	0.0144
macromolecule localization (GO:0033036)	128	1.45	3.99e-05	0.00874
system development (GO:0048731)	234	1.43	8.37e-09	1.1e-05
animal organ development (GO:0048513)	175	1.42	2.5e-06	0.00101
establishment of localization (GO:0051234)	207	1.41	2.95e-07	0.000193
localization (GO:0051179)	275	1.41	7.65e-10	1.2e-06
anatomical structure development (GO:0048856)	283	1.4	7.44e-10	1.3e-06
regulation of molecular function (GO:0065009)	137	1.4	8.43e-05	0.0153
multicellular organism development (GO:0007275)	260	1.39	1.26e-08	1.41e-05
regulation of cellular protein metabolic process (GO:0032268)	126	1.39	0.000244	0.0308
cellular developmental process (GO:0048869)	197	1.39	2.33e-06	0.00102
cell differentiation (GO:0030154)	194	1.39	2.62e-06	0.00103
regulation of protein metabolic process (GO:0051246)	135	1.39	0.000161	0.0235
regulation of response to stimulus (GO:0048583)	212	1.39	7.56e-07	0.000441
transport (GO:0006810)	193	1.38	4.14e-06	0.00148
regulation of biological quality (GO:0065008)	205	1.37	2.98e-06	0.00114
regulation of developmental process (GO:0050793)	135	1.36	0.000276	0.034
organelle organization (GO:0006996)	170	1.36	4.39e-05	0.00923
developmental process (GO:0032502)	294	1.35	1.02e-08	1.23e-05
negative regulation of cellular process (GO:0048523)	257	1.35	2.11e-07	0.000151
cellular protein metabolic process (GO:0044267)	151	1.35	0.000212	0.0281
regulation of multicellular organismal process (GO:0051239)	148	1.34	0.00028	0.034
negative regulation of biological process (GO:0048519)	275	1.32	3.07e-07	0.000193
cellular component organization (GO:0016043)	261	1.28	9.81e-06	0.00309
cellular component organization or biogenesis (GO:0071840)	269	1.28	8.73e-06	0.00287
positive regulation of biological process (GO:0048518)	304	1.24	2.23e-05	0.00567
positive regulation of cellular process (GO:0048522)	278	1.23	8.99e-05	0.0159
cellular process (GO:0009987)	684	1.16	3.64e-13	1.91e-09
regulation of cellular process (GO:0050794)	509	1.14	2.99e-05	0.00693
regulation of biological process (GO:0050789)	525	1.12	9.28e-05	0.0155
biological regulation (GO:0065007)	548	1.12	9.49e-05	0.0156

## Sheet: Table S3
Supplementary Table 3. List of differentially expressed genes (FDR<0.01, log2FC>1) at EPS 0h vs. Rest (in Control myotubes)
Gene_ID	Gene_Name	Gene_Biotype	Log2FC (EPS 0h vs. Rest)	P value	FDR
ENSMUSG00000110982	Gm48565	TEC	7.63177	1.95599e-08	5.64414e-07
ENSMUSG00000091709	Gm17189	lncRNA	6.0808	8.25907e-15	4.44561e-12
ENSMUSG00000031803	B3gnt3	protein_coding	6.01318	1.55509e-13	4.94623e-11
ENSMUSG00000074997	Pin1rt1	protein_coding	5.90323	2.77254e-11	2.83224e-09
ENSMUSG00000034623	Prss55	protein_coding	5.74802	4.81477e-14	1.85146e-11
ENSMUSG00000102925	Gm37150	TEC	5.70319	2.54717e-09	1.08352e-07
ENSMUSG00000038537	Mc3r	protein_coding	5.62375	1.85798e-17	8.66747e-14
ENSMUSG00000070942	Il1rl2	protein_coding	5.30446	1.65813e-11	1.96657e-09
ENSMUSG00000051986	A530006G24Rik	lncRNA	5.234	7.24543e-13	1.84363e-10
ENSMUSG00000075604	Cyp11b1	protein_coding	5.22306	1.37367e-10	1.074e-08
ENSMUSG00000108236	0610033M10Rik	lncRNA	5.16882	3.3585e-11	3.31002e-09
ENSMUSG00000086992	Gm15941	lncRNA	5.1297	9.1506e-16	8.53751e-13
ENSMUSG00000038630	Zkscan16	protein_coding	5.08409	2.2028e-09	9.72498e-08
ENSMUSG00000022589	Cyp11b2	protein_coding	5.07043	3.04001e-12	5.00528e-10
ENSMUSG00000047228	A2ml1	protein_coding	5.06131	1.74158e-11	2.03112e-09
ENSMUSG00000101088	1810018F18Rik	transcribed_unprocessed_pseudogene	5.00271	2.39736e-13	7.13851e-11
ENSMUSG00000046854	Pip5kl1	protein_coding	4.97115	1.65813e-11	1.96657e-09
ENSMUSG00000045518	Onecut3	protein_coding	4.95156	8.79801e-11	7.41736e-09
ENSMUSG00000111966	Gm5781	processed_pseudogene	4.93818	2.1437e-08	6.02486e-07
ENSMUSG00000044678	Ly6k	protein_coding	4.91134	1.78889e-11	2.06905e-09
ENSMUSG00000008999	Bmp7	protein_coding	4.89641	3.15281e-13	9.00481e-11
ENSMUSG00000080002	Gm5566	processed_pseudogene	4.89422	2.17218e-07	4.10807e-06
ENSMUSG00000117059	Gm7912	processed_pseudogene	4.88652	1.38455e-08	4.27744e-07
ENSMUSG00000068349	Gml	protein_coding	4.81678	1.6971e-13	5.27799e-11
ENSMUSG00000030077	Chl1	protein_coding	4.81508	1.82309e-10	1.35714e-08
ENSMUSG00000073116	Gm10471	protein_coding	4.81481	1.1802e-09	5.85707e-08
ENSMUSG00000023903	Mmp25	protein_coding	4.78245	7.57458e-11	6.5436e-09
ENSMUSG00000068600	Gml2	protein_coding	4.78169	2.13419e-10	1.54574e-08
ENSMUSG00000045394	Epcam	protein_coding	4.77128	1.22069e-12	2.71168e-10
ENSMUSG00000033327	Tnxb	protein_coding	4.73836	7.1865e-11	6.32548e-09
ENSMUSG00000114916	4930572O13Rik	lncRNA	4.71035	2.3797e-12	4.1116e-10
ENSMUSG00000114167	Gm7002	processed_pseudogene	4.69886	3.20566e-11	3.18179e-09
ENSMUSG00000106674	Gm20005	lncRNA	4.67979	1.41256e-14	6.81683e-12
ENSMUSG00000022288	4930447A16Rik	protein_coding	4.65346	1.22234e-08	3.84417e-07
ENSMUSG00000091283	Gm17234	lncRNA	4.62053	2.94861e-12	4.97179e-10
ENSMUSG00000112805	Gm34574	lncRNA	4.61477	3.91633e-11	3.70332e-09
ENSMUSG00000045075	Gm9796	lncRNA	4.59762	8.96119e-14	3.1353e-11
ENSMUSG00000115737	Rpl19-ps3	transcribed_processed_pseudogene	4.58946	5.12029e-10	2.94891e-08
ENSMUSG00000067338	Tuba3b	protein_coding	4.58574	3.06507e-14	1.29987e-11
ENSMUSG00000098959	Gm27230	lncRNA	4.51784	6.02118e-10	3.34391e-08
ENSMUSG00000097092	Gm26725	lncRNA	4.51447	1.73956e-12	3.28989e-10
ENSMUSG00000109395	Gm45199	TEC	4.41398	2.83433e-10	1.90704e-08
ENSMUSG00000042179	Pnliprp1	protein_coding	4.41124	1.82765e-11	2.07951e-09
ENSMUSG00000079304	Tex52	protein_coding	4.401	9.00267e-11	7.49955e-09
ENSMUSG00000029778	Adcyap1r1	protein_coding	4.37415	3.19523e-12	5.19967e-10
ENSMUSG00000085643	Gm12519	lncRNA	4.3594	1.77433e-14	8.27726e-12
ENSMUSG00000108900	Ccdc194	protein_coding	4.35468	1.02749e-07	2.19537e-06
ENSMUSG00000039653	Baat	protein_coding	4.34991	2.04019e-11	2.26607e-09
ENSMUSG00000086534	Gm16758	lncRNA	4.33205	1.06736e-09	5.38818e-08
ENSMUSG00000025196	Cpn1	protein_coding	4.25103	1.94658e-10	1.44139e-08
ENSMUSG00000033187	BC016579	protein_coding	4.23655	1.18761e-08	3.75184e-07
ENSMUSG00000044667	Plppr4	protein_coding	4.22861	1.77081e-12	3.30434e-10
ENSMUSG00000039391	Ccdc81	protein_coding	4.20115	2.14272e-10	1.54574e-08
ENSMUSG00000047013	Fbxo41	protein_coding	4.15531	1.38487e-11	1.72813e-09
ENSMUSG00000063804	Lin28b	protein_coding	4.14293	5.17012e-07	8.52248e-06
ENSMUSG00000081578	Gm12611	processed_pseudogene	4.09952	1.66869e-10	1.26234e-08
ENSMUSG00000083915	Gm13932	processed_pseudogene	4.07986	7.05193e-12	9.96887e-10
ENSMUSG00000117891	Gm41764	lncRNA	4.07676	6.21472e-09	2.26498e-07
ENSMUSG00000047259	Mc4r	protein_coding	4.05346	2.21978e-06	2.80125e-05
ENSMUSG00000073242	Dnmt3aos	lncRNA	4.04425	1.66247e-12	3.23143e-10
ENSMUSG00000095550	Gm21671	protein_coding	4.02906	7.79391e-09	2.7201e-07
ENSMUSG00000105512	Gm43714	lncRNA	4.02438	9.54388e-09	3.16694e-07
ENSMUSG00000085682	Gm14267	transcribed_processed_pseudogene	4.02279	1.62589e-10	1.23665e-08
ENSMUSG00000054360	Bsx	protein_coding	4.01681	3.4224e-09	1.3883e-07
ENSMUSG00000008932	Slc1a7	protein_coding	3.95923	9.24314e-12	1.24382e-09
ENSMUSG00000107689	Gm44386	lncRNA	3.89863	3.01139e-09	1.25057e-07
ENSMUSG00000005763	Cd247	protein_coding	3.88175	4.13472e-09	1.63456e-07
ENSMUSG00000038745	Nlrp6	protein_coding	3.87041	7.81879e-08	1.75923e-06
ENSMUSG00000038242	Aox4	protein_coding	3.86931	2.00617e-08	5.70658e-07
ENSMUSG00000110814	Gm38661	lncRNA	3.86193	1.97177e-08	5.66632e-07
ENSMUSG00000019737	Syne4	protein_coding	3.80233	4.19315e-10	2.55144e-08
ENSMUSG00000049721	Gal3st1	protein_coding	3.79779	9.16303e-11	7.58796e-09
ENSMUSG00000053522	Lgals7	protein_coding	3.79251	5.68147e-12	8.19714e-10
ENSMUSG00000086231	Rapgef4os3	lncRNA	3.78825	1.35384e-11	1.71534e-09
ENSMUSG00000033470	Cysltr2	protein_coding	3.76968	2.72432e-08	7.44665e-07
ENSMUSG00000043165	Lor	protein_coding	3.76963	4.3516e-07	7.37296e-06
ENSMUSG00000029546	Uncx	protein_coding	3.76701	8.20839e-07	1.25138e-05
ENSMUSG00000102764	Gm37183	TEC	3.76045	2.26143e-09	9.85942e-08
ENSMUSG00000061311	Rag1	protein_coding	3.76028	1.82443e-07	3.54131e-06
ENSMUSG00000074502	Ubtfl1	protein_coding	3.73926	0.000229776	0.00130465
ENSMUSG00000059406	Tmprss9	protein_coding	3.71336	1.27121e-10	1.01083e-08
ENSMUSG00000058743	Kcnj14	protein_coding	3.68755	1.77561e-10	1.32886e-08
ENSMUSG00000107894	Gm10388	TEC	3.6757	1.77358e-07	3.45701e-06
ENSMUSG00000030376	Slc8a2	protein_coding	3.67111	6.41636e-08	1.51428e-06
ENSMUSG00000107152	Gm43152	TEC	3.66991	8.94304e-09	3.01397e-07
ENSMUSG00000024154	Gtf2a1l	protein_coding	3.66782	1.22595e-08	3.84689e-07
ENSMUSG00000101026	Ly6g6g	protein_coding	3.64568	1.24435e-08	3.88719e-07
ENSMUSG00000046049	Rp1l1	protein_coding	3.63204	5.48407e-08	1.33015e-06
ENSMUSG00000053461	Hhipl2	protein_coding	3.61785	6.69898e-11	6.00976e-09
ENSMUSG00000049741	Rxfp4	protein_coding	3.60427	7.83597e-12	1.08579e-09
ENSMUSG00000036921	Tex46	protein_coding	3.59749	4.85141e-08	1.20169e-06
ENSMUSG00000115846	Gm41144	lncRNA	3.58506	1.10097e-06	1.59503e-05
ENSMUSG00000073063	Hbq1b	protein_coding	3.58151	1.08986e-08	3.4836e-07
ENSMUSG00000032259	Drd2	protein_coding	3.57416	2.25863e-11	2.4315e-09
ENSMUSG00000032611	1700102P08Rik	protein_coding	3.57293	8.78763e-11	7.41736e-09
ENSMUSG00000022949	Clic6	protein_coding	3.57204	1.85499e-08	5.41975e-07
ENSMUSG00000020125	Elane	protein_coding	3.55871	6.90705e-09	2.44719e-07
ENSMUSG00000110816	Gm19178	processed_pseudogene	3.55663	6.6997e-05	0.000477648
ENSMUSG00000103655	Gm37202	lncRNA	3.52848	5.49037e-09	2.01826e-07
ENSMUSG00000034634	Ly6d	protein_coding	3.52435	7.46133e-07	1.16263e-05
ENSMUSG00000042385	Gzmk	protein_coding	3.52385	4.05298e-08	1.03695e-06
ENSMUSG00000108820	Gm44620	TEC	3.51268	3.64819e-10	2.31024e-08
ENSMUSG00000020658	Efr3b	protein_coding	3.5022	3.72025e-08	9.67748e-07
ENSMUSG00000035033	Tbr1	protein_coding	3.49786	2.07299e-07	3.94715e-06
ENSMUSG00000052336	Cx3cr1	protein_coding	3.48802	5.87605e-10	3.28941e-08
ENSMUSG00000038677	Scube3	protein_coding	3.45704	3.25237e-14	1.33873e-11
ENSMUSG00000091049	Gm1979	protein_coding	3.44454	3.83839e-08	9.91113e-07
ENSMUSG00000092586	Ly6g6c	protein_coding	3.43059	5.16002e-07	8.51862e-06
ENSMUSG00000033007	Asic4	protein_coding	3.42347	8.0078e-09	2.7716e-07
ENSMUSG00000001985	Grik3	protein_coding	3.42139	9.70986e-08	2.09383e-06
ENSMUSG00000107313	Gm43332	lncRNA	3.41231	2.97809e-06	3.59606e-05
ENSMUSG00000106219	5830416I19Rik	lncRNA	3.38296	1.53331e-06	2.06135e-05
ENSMUSG00000050108	Bpifc	protein_coding	3.36361	1.45884e-07	2.95462e-06
ENSMUSG00000103869	Gm37420	TEC	3.36058	8.41181e-06	8.53067e-05
ENSMUSG00000007480	Mc5r	protein_coding	3.35946	7.40374e-08	1.68207e-06
ENSMUSG00000018543	1700001P01Rik	protein_coding	3.35444	6.79604e-09	2.42012e-07
ENSMUSG00000103965	Gm30173	lncRNA	3.3542	2.03174e-09	9.14281e-08
ENSMUSG00000043782	Bicdl2	protein_coding	3.35291	2.82256e-11	2.86244e-09
ENSMUSG00000091735	Gpr62	protein_coding	3.34614	3.86227e-09	1.54436e-07
ENSMUSG00000020279	Il9r	protein_coding	3.34197	6.62211e-10	3.56448e-08
ENSMUSG00000022037	Clu	protein_coding	3.33777	4.6854e-17	1.17061e-13
ENSMUSG00000117721	Gm50221	lncRNA	3.33362	1.89732e-08	5.52038e-07
ENSMUSG00000106121	Gm42679	lncRNA	3.32808	3.71585e-08	9.67748e-07
ENSMUSG00000107603	Gm43921	TEC	3.32388	4.19057e-08	1.06631e-06
ENSMUSG00000038094	Atp13a4	protein_coding	3.32311	1.2791e-06	1.79369e-05
ENSMUSG00000108940	Gm45719	TEC	3.31301	5.15716e-10	2.95797e-08
ENSMUSG00000044433	Camsap3	protein_coding	3.303	1.10872e-06	1.60129e-05
ENSMUSG00000102619	Gm37849	TEC	3.30133	9.05463e-07	1.3524e-05
ENSMUSG00000107728	Gm38910	lncRNA	3.2989	3.33668e-10	2.15193e-08
ENSMUSG00000086331	Gm16310	lncRNA	3.29498	1.36051e-11	1.71534e-09
ENSMUSG00000115207	Gm49132	TEC	3.28028	4.55924e-09	1.75293e-07
ENSMUSG00000117567	Gm50056	lncRNA	3.2764	1.5998e-05	0.000145008
ENSMUSG00000110350	Gm10252	TEC	3.27217	8.23322e-09	2.83105e-07
ENSMUSG00000091971	Hspa1a	protein_coding	3.25872	1.78571e-15	1.39498e-12
ENSMUSG00000108930	Gm10648	lncRNA	3.25812	3.00873e-08	8.0665e-07
ENSMUSG00000109438	Gm45073	TEC	3.24893	0.000334069	0.00177498
ENSMUSG00000087642	Ighe	IG_C_gene	3.23882	7.02895e-08	1.62119e-06
ENSMUSG00000116723	Gm46559	lncRNA	3.23834	7.84918e-10	4.17678e-08
ENSMUSG00000023914	Mep1a	protein_coding	3.22752	5.24246e-09	1.96172e-07
ENSMUSG00000115044	Gm48978	TEC	3.22225	4.22717e-07	7.19699e-06
ENSMUSG00000075023	Accsl	protein_coding	3.21201	4.60101e-08	1.14993e-06
ENSMUSG00000052819	Best2	protein_coding	3.20953	1.93854e-08	5.62242e-07
ENSMUSG00000084935	Gm14161	lncRNA	3.20518	1.03685e-07	2.20862e-06
ENSMUSG00000097372	Gm26876	lncRNA	3.19671	3.63204e-08	9.53088e-07
ENSMUSG00000109227	Gm29791	transcribed_processed_pseudogene	3.18536	4.00534e-08	1.02664e-06
ENSMUSG00000091455	Otogl	protein_coding	3.16369	2.45215e-08	6.7422e-07
ENSMUSG00000021559	Dapk1	protein_coding	3.1594	7.42906e-08	1.68236e-06
ENSMUSG00000037754	Ppp1r16b	protein_coding	3.15822	3.95971e-07	6.83307e-06
ENSMUSG00000091997	Gm6611	processed_pseudogene	3.15424	1.02733e-06	1.49765e-05
ENSMUSG00000101400	Gm29596	processed_pseudogene	3.14804	5.5901e-10	3.16734e-08
ENSMUSG00000054304	D130007C19Rik	pseudogene	3.14791	5.74161e-11	5.21778e-09
ENSMUSG00000069272	H2ac8	protein_coding	3.14338	0.000320672	0.00172013
ENSMUSG00000021367	Edn1	protein_coding	3.12311	3.88291e-13	1.06552e-10
ENSMUSG00000115793	Gm48961	TEC	3.11319	3.00612e-05	0.000245883
ENSMUSG00000041323	Ak7	protein_coding	3.10789	1.27579e-09	6.2648e-08
ENSMUSG00000039004	Bmp6	protein_coding	3.1041	3.81035e-10	2.38062e-08
ENSMUSG00000106000	Gm16508	lncRNA	3.10167	4.41221e-10	2.67311e-08
ENSMUSG00000118163	Gm41757	lncRNA	3.10027	4.48105e-10	2.70312e-08
ENSMUSG00000089997	1810020O05Rik	protein_coding	3.10007	2.50214e-06	3.09889e-05
ENSMUSG00000051648	Kctd19	protein_coding	3.09538	2.67744e-11	2.77561e-09
ENSMUSG00000102608	Gm37267	lncRNA	3.09489	4.89804e-08	1.20835e-06
ENSMUSG00000018844	Fndc8	protein_coding	3.08944	4.6603e-10	2.74942e-08
ENSMUSG00000055216	9430025C20Rik	pseudogene	3.08438	2.01025e-08	5.70658e-07
ENSMUSG00000097619	4833422M21Rik	lncRNA	3.08431	6.52135e-08	1.52215e-06
ENSMUSG00000100980	Gm29100	lncRNA	3.08003	4.74034e-10	2.77578e-08
ENSMUSG00000112249	Gm30262	lncRNA	3.0668	7.61482e-06	7.87071e-05
ENSMUSG00000109248	Gm44993	lncRNA	3.05543	1.07639e-05	0.00010425
ENSMUSG00000032015	Pou2f3	protein_coding	3.05122	3.44088e-08	9.08587e-07
ENSMUSG00000118094	Gm52988	lncRNA	3.05046	1.67874e-06	2.22902e-05
ENSMUSG00000106938	Gm31314	lncRNA	3.04044	6.72775e-08	1.56403e-06
ENSMUSG00000110391	Gm7269	unprocessed_pseudogene	3.03767	0.000130225	0.000817628
ENSMUSG00000113656	Gm47370	TEC	3.02782	8.78668e-07	1.32083e-05
ENSMUSG00000013584	Aldh1a2	protein_coding	3.02377	2.86409e-05	0.000236692
ENSMUSG00000091983	Olfr457	protein_coding	3.02174	3.64266e-05	0.000289161
ENSMUSG00000100393	Gm29491	lncRNA	3.0116	4.37157e-06	4.93757e-05
ENSMUSG00000033177	Tmprss7	protein_coding	3.00195	3.18157e-10	2.08066e-08
ENSMUSG00000047108	Dnajb7	protein_coding	2.98532	0.000297978	0.00161887
ENSMUSG00000112943	Gm18983	processed_pseudogene	2.97921	9.93779e-06	9.77368e-05
ENSMUSG00000041798	Gck	protein_coding	2.97818	7.43785e-07	1.16045e-05
ENSMUSG00000108280	Gm8703	processed_pseudogene	2.96714	1.90676e-05	0.000168148
ENSMUSG00000029195	Klb	protein_coding	2.96087	3.28909e-10	2.13106e-08
ENSMUSG00000068740	Celsr2	protein_coding	2.95698	3.38803e-06	4.01146e-05
ENSMUSG00000110673	Gm45833	lncRNA	2.94668	1.33452e-09	6.53029e-08
ENSMUSG00000062284	Gm6030	processed_pseudogene	2.93886	6.86044e-06	7.21411e-05
ENSMUSG00000068323	Slc4a5	protein_coding	2.89282	1.22962e-06	1.73648e-05
ENSMUSG00000096001	2610528A11Rik	protein_coding	2.89006	3.12226e-08	8.30724e-07
ENSMUSG00000030244	Gys2	protein_coding	2.87308	2.88887e-06	3.49738e-05
ENSMUSG00000085081	Rptoros	lncRNA	2.8683	2.31481e-05	0.000197535
ENSMUSG00000063522	Ly6m	protein_coding	2.86097	2.38967e-06	2.97804e-05
ENSMUSG00000032718	Mansc1	protein_coding	2.8409	2.19614e-09	9.72498e-08
ENSMUSG00000104415	Gm37069	TEC	2.82079	3.07489e-07	5.52414e-06
ENSMUSG00000046607	Hrk	protein_coding	2.81142	4.38675e-05	0.000335478
ENSMUSG00000118237	Gm50133	lncRNA	2.79239	8.774e-07	1.32035e-05
ENSMUSG00000070000	Fcho1	protein_coding	2.79032	3.02689e-06	3.64869e-05
ENSMUSG00000082008	Gm12390	processed_pseudogene	2.78829	9.76891e-07	1.43609e-05
ENSMUSG00000082895	Rpsa-ps9	processed_pseudogene	2.78335	2.15835e-07	4.08744e-06
ENSMUSG00000108389	Gm45206	TEC	2.78105	9.36759e-06	9.33092e-05
ENSMUSG00000107741	Gm2011	transcribed_unprocessed_pseudogene	2.77704	1.95715e-09	8.86419e-08
ENSMUSG00000063767	S100a7a	protein_coding	2.77547	6.45411e-10	3.48746e-08
ENSMUSG00000039621	Prex1	protein_coding	2.76831	4.9354e-10	2.86601e-08
ENSMUSG00000079173	Zan	protein_coding	2.7646	6.7437e-06	7.11213e-05
ENSMUSG00000052748	Swt1	protein_coding	2.76386	8.08471e-13	1.95078e-10
ENSMUSG00000104214	Gm36638	TEC	2.75719	0.000564616	0.00274177
ENSMUSG00000060187	Lrrc10	protein_coding	2.75055	2.80729e-05	0.000232617
ENSMUSG00000028071	Sh2d2a	protein_coding	2.74699	1.22667e-05	0.000116489
ENSMUSG00000020396	Nefh	protein_coding	2.74236	2.8644e-06	3.47077e-05
ENSMUSG00000086981	Gm12171	lncRNA	2.74161	4.75335e-06	5.29221e-05
ENSMUSG00000021708	Rasgrf2	protein_coding	2.72932	3.76041e-11	3.60458e-09
ENSMUSG00000045551	Fpr1	protein_coding	2.72752	7.29653e-08	1.66984e-06
ENSMUSG00000043794	D830025C05Rik	lncRNA	2.72338	1.98097e-05	0.000173618
ENSMUSG00000097583	6430590A07Rik	lncRNA	2.71073	6.28378e-06	6.69775e-05
ENSMUSG00000087119	Atg4a-ps	protein_coding	2.70536	1.66703e-05	0.000149647
ENSMUSG00000055945	Prr18	protein_coding	2.69895	1.06622e-09	5.38818e-08
ENSMUSG00000108614	2610306O10Rik	TEC	2.69839	0.00138009	0.00571768
ENSMUSG00000050241	Klre1	protein_coding	2.69701	0.00011817	0.000754121
ENSMUSG00000038517	Tbkbp1	protein_coding	2.69101	4.17509e-06	4.77192e-05
ENSMUSG00000112301	Gm10752	TEC	2.68314	7.31266e-08	1.66984e-06
ENSMUSG00000086801	Gm15943	lncRNA	2.67788	1.75406e-05	0.000156557
ENSMUSG00000011382	Dhdh	protein_coding	2.67575	1.59585e-06	2.13518e-05
ENSMUSG00000074817	Papolb	protein_coding	2.66719	1.03371e-05	0.000101095
ENSMUSG00000011154	Cfap161	protein_coding	2.66491	1.17213e-06	1.66877e-05
ENSMUSG00000097191	Mm2pr	lncRNA	2.65175	5.44909e-06	5.97315e-05
ENSMUSG00000007030	Vwa7	protein_coding	2.65011	1.00652e-09	5.15978e-08
ENSMUSG00000038224	Serpinf2	protein_coding	2.6489	6.63583e-07	1.05055e-05
ENSMUSG00000087141	Plcxd2	protein_coding	2.64817	3.45566e-17	1.17061e-13
ENSMUSG00000031294	D630029K05Rik	lncRNA	2.64733	6.40682e-07	1.0189e-05
ENSMUSG00000117780	Gm3734	lncRNA	2.64572	6.72603e-05	0.000479281
ENSMUSG00000040866	Rsph6a	protein_coding	2.64266	2.68096e-10	1.83024e-08
ENSMUSG00000062345	Serpinb2	protein_coding	2.64199	2.865e-05	0.000236692
ENSMUSG00000054568	Usp17la	protein_coding	2.62398	5.32568e-10	3.03371e-08
ENSMUSG00000026354	Lct	protein_coding	2.62085	1.06919e-07	2.26366e-06
ENSMUSG00000100711	Gm29461	lncRNA	2.61375	1.69727e-05	0.000152265
ENSMUSG00000100228	Gm29257	processed_pseudogene	2.60851	1.48101e-07	2.97799e-06
ENSMUSG00000020607	Lratd1	protein_coding	2.59715	2.58071e-08	7.06792e-07
ENSMUSG00000106353	Gm43726	processed_pseudogene	2.59247	1.73227e-06	2.27421e-05
ENSMUSG00000029999	Tgfa	protein_coding	2.58511	2.36124e-11	2.52256e-09
ENSMUSG00000051225	Fam83a	protein_coding	2.57854	3.35134e-07	5.9596e-06
ENSMUSG00000052270	Fpr2	protein_coding	2.57722	1.85905e-05	0.000164251
ENSMUSG00000026831	1700007K13Rik	protein_coding	2.57492	2.93599e-14	1.28404e-11
ENSMUSG00000029468	P2rx7	protein_coding	2.5747	7.26789e-17	1.45306e-13
ENSMUSG00000073018	Gm1070	transcribed_unprocessed_pseudogene	2.56829	1.55729e-12	3.11347e-10
ENSMUSG00000028341	Nr4a3	protein_coding	2.5512	1.40522e-11	1.72813e-09
ENSMUSG00000025489	Ifitm5	protein_coding	2.5484	9.17237e-05	0.000614198
ENSMUSG00000074340	Ovgp1	protein_coding	2.54806	2.28603e-10	1.62425e-08
ENSMUSG00000006574	Slc4a1	protein_coding	2.5421	1.88311e-06	2.43569e-05
ENSMUSG00000054404	Slfn5	protein_coding	2.53529	0.000560037	0.00272332
ENSMUSG00000030623	Prss23os	lncRNA	2.5067	0.000491247	0.00245098
ENSMUSG00000027263	Tubgcp4	protein_coding	2.50612	3.29867e-18	2.70012e-14
ENSMUSG00000110453	Gm32352	lncRNA	2.50157	7.56096e-06	7.8266e-05
ENSMUSG00000100625	1700016G22Rik	lncRNA	2.49943	1.80635e-08	5.32208e-07
ENSMUSG00000032265	Tent5a	protein_coding	2.49941	1.81331e-16	2.53773e-13
ENSMUSG00000106940	Gm42930	TEC	2.47755	4.54486e-06	5.10044e-05
ENSMUSG00000046613	Vwa5b2	protein_coding	2.4732	1.3797e-06	1.90319e-05
ENSMUSG00000046108	Il17c	protein_coding	2.46989	3.07555e-05	0.000250976
ENSMUSG00000022824	Muc13	protein_coding	2.46686	2.04565e-08	5.79531e-07
ENSMUSG00000040205	Cuzd1	protein_coding	2.4663	1.24881e-05	0.000118248
ENSMUSG00000114524	Gm48357	lncRNA	2.46594	3.24369e-05	0.00026225
ENSMUSG00000025758	Plk4	protein_coding	2.45377	3.24436e-12	5.21895e-10
ENSMUSG00000085002	Gm12984	lncRNA	2.44234	0.000101787	0.000667216
ENSMUSG00000034917	Tjp3	protein_coding	2.44227	5.28372e-07	8.66889e-06
ENSMUSG00000050050	Ccdc158	protein_coding	2.44214	0.000524037	0.00258327
ENSMUSG00000089774	Slc5a3	protein_coding	2.43856	2.076e-12	3.72482e-10
ENSMUSG00000111997	Gm5176	transcribed_processed_pseudogene	2.43854	6.19917e-06	6.62362e-05
ENSMUSG00000056270	Prr9	protein_coding	2.4382	1.60958e-06	2.14944e-05
ENSMUSG00000099773	Hmgb1-rs16	processed_pseudogene	2.43518	7.43522e-05	0.00052054
ENSMUSG00000090053	Pakap	protein_coding	2.42601	4.01275e-07	6.91118e-06
ENSMUSG00000022176	Rem2	protein_coding	2.422	8.53579e-07	1.29271e-05
ENSMUSG00000059898	Dsc3	protein_coding	2.42001	0.00224858	0.00854436
ENSMUSG00000033688	1300017J02Rik	protein_coding	2.41264	0.000357135	0.0018804
ENSMUSG00000086154	Gm16196	lncRNA	2.40249	1.58266e-05	0.000143734
ENSMUSG00000114329	Gm30489	lncRNA	2.39465	0.00232819	0.00877065
ENSMUSG00000115391	Gm49123	lncRNA	2.38792	7.88766e-05	0.000544856
ENSMUSG00000047819	Tigd4	protein_coding	2.38671	2.47962e-06	3.07372e-05
ENSMUSG00000085826	Gm15638	lncRNA	2.38268	6.5754e-09	2.35956e-07
ENSMUSG00000074052	BC048644	lncRNA	2.38238	1.84006e-07	3.55686e-06
ENSMUSG00000048012	Zfp473	protein_coding	2.3796	7.54478e-08	1.70305e-06
ENSMUSG00000089748	Matr3-ps2	processed_pseudogene	2.37503	0.000233614	0.00132011
ENSMUSG00000020295	Hbq1a	protein_coding	2.3749	1.09602e-05	0.000105711
ENSMUSG00000005251	Ripk4	protein_coding	2.36014	4.71712e-05	0.000356074
ENSMUSG00000015829	Tnr	protein_coding	2.35931	2.84565e-07	5.17878e-06
ENSMUSG00000044176	Spink10	protein_coding	2.35736	2.45567e-09	1.05098e-07
ENSMUSG00000100174	Gm28719	TEC	2.34728	1.46281e-06	1.98563e-05
ENSMUSG00000105601	Gm42725	TEC	2.34203	4.17692e-06	4.77192e-05
ENSMUSG00000103685	Gm37074	TEC	2.31692	2.25069e-09	9.84326e-08
ENSMUSG00000021255	Esrrb	protein_coding	2.31376	1.18448e-06	1.68464e-05
ENSMUSG00000063623	C230062I16Rik	transcribed_unprocessed_pseudogene	2.31244	1.34897e-10	1.06061e-08
ENSMUSG00000034041	Lyl1	protein_coding	2.30803	4.77478e-07	7.94567e-06
ENSMUSG00000023341	Mx2	polymorphic_pseudogene	2.30269	1.07077e-07	2.26366e-06
ENSMUSG00000062591	Tubb4a	protein_coding	2.28223	1.56033e-08	4.7127e-07
ENSMUSG00000069268	H2bc7	protein_coding	2.27988	8.04737e-07	1.2322e-05
ENSMUSG00000092557	Gm8696	processed_pseudogene	2.27126	0.000175164	0.00104717
ENSMUSG00000055937	Krt28	protein_coding	2.27109	9.42843e-10	4.92354e-08
ENSMUSG00000036858	Ptcra	protein_coding	2.26542	0.000852122	0.00384692
ENSMUSG00000097665	Gm16853	lncRNA	2.26419	1.52949e-07	3.06076e-06
ENSMUSG00000110622	Iqcn	protein_coding	2.25078	2.65597e-09	1.12637e-07
ENSMUSG00000038729	Pakap	protein_coding	2.24966	0.000181899	0.00107868
ENSMUSG00000032285	Dnaja4	protein_coding	2.23624	3.8587e-18	2.70012e-14
ENSMUSG00000035394	Cfap53	protein_coding	2.23252	3.53629e-05	0.000281675
ENSMUSG00000026715	Serpinc1	protein_coding	2.22958	1.44639e-06	1.96909e-05
ENSMUSG00000110690	Gm18001	processed_pseudogene	2.22845	8.11051e-06	8.27911e-05
ENSMUSG00000086075	Gm15728	lncRNA	2.22679	1.5159e-12	3.08686e-10
ENSMUSG00000038199	Iqca1l	protein_coding	2.22619	0.000249262	0.00139258
ENSMUSG00000017720	Trp53tg5	protein_coding	2.22054	2.60175e-05	0.000218687
ENSMUSG00000103238	Gm36527	TEC	2.21911	7.84523e-05	0.00054246
ENSMUSG00000001227	Sema6b	protein_coding	2.21627	1.64195e-09	7.70779e-08
ENSMUSG00000022997	Wnt1	protein_coding	2.21302	6.03328e-08	1.43355e-06
ENSMUSG00000111858	Gm48277	lncRNA	2.21193	0.000579366	0.00280464
ENSMUSG00000019992	Mtfr2	protein_coding	2.20762	2.05708e-10	1.49942e-08
ENSMUSG00000035561	Aldh1b1	protein_coding	2.2025	8.32057e-07	1.26435e-05
ENSMUSG00000044122	Proca1	protein_coding	2.20093	4.59625e-10	2.74582e-08
ENSMUSG00000117579	Gm50023	lncRNA	2.20088	3.69371e-05	0.000292384
ENSMUSG00000033368	Trim69	protein_coding	2.1941	5.49877e-07	8.95871e-06
ENSMUSG00000103006	4933417C20Rik	TEC	2.18767	3.1351e-07	5.6107e-06
ENSMUSG00000041264	Uspl1	protein_coding	2.18239	3.12387e-16	3.97441e-13
ENSMUSG00000062960	Kdr	protein_coding	2.1802	0.00029897	0.00162215
ENSMUSG00000006764	Tph2	protein_coding	2.17503	9.65219e-07	1.42642e-05
ENSMUSG00000070999	Ccin	protein_coding	2.16852	2.29943e-08	6.38502e-07
ENSMUSG00000102151	Gm37472	TEC	2.16525	0.000242214	0.00136081
ENSMUSG00000114996	Gm48958	TEC	2.16442	0.000380632	0.00197807
ENSMUSG00000037577	Ephx3	protein_coding	2.16362	0.000102099	0.000668326
ENSMUSG00000093862	Gm5117	processed_pseudogene	2.15926	7.55804e-05	0.000527555
ENSMUSG00000107451	Gm44421	lncRNA	2.15505	3.35549e-06	3.9903e-05
ENSMUSG00000034266	Batf	protein_coding	2.15445	1.60704e-09	7.58761e-08
ENSMUSG00000067279	Ppp1r3c	protein_coding	2.15284	3.47982e-12	5.5341e-10
ENSMUSG00000105478	Gm43285	TEC	2.14689	0.000102753	0.000671617
ENSMUSG00000022388	Ttll8	protein_coding	2.14291	2.30744e-05	0.000197147
ENSMUSG00000105063	Gm43488	TEC	2.14079	1.30098e-06	1.81167e-05
ENSMUSG00000074647	Fam83c	protein_coding	2.14057	9.31274e-06	9.29264e-05
ENSMUSG00000040229	Gpr34	protein_coding	2.13477	0.00117201	0.00502059
ENSMUSG00000014361	Mertk	protein_coding	2.12859	5.87955e-16	5.87745e-13
ENSMUSG00000062480	Acat3	protein_coding	2.12679	1.2883e-07	2.63592e-06
ENSMUSG00000104925	Gm43061	lncRNA	2.12661	0.00187515	0.00738833
ENSMUSG00000105198	Gm42502	TEC	2.12311	0.000151733	0.000928513
ENSMUSG00000105852	Gm42890	lncRNA	2.12247	3.7664e-06	4.40726e-05
ENSMUSG00000103408	Gm37933	lncRNA	2.12206	0.00170622	0.00684396
ENSMUSG00000077400	Gm25417	snoRNA	2.12138	7.65208e-06	7.90338e-05
ENSMUSG00000113621	2900060N12Rik	lncRNA	2.11497	0.000510772	0.00252767
ENSMUSG00000046167	Gldn	protein_coding	2.11433	3.28611e-06	3.92398e-05
ENSMUSG00000108200	Gm43931	TEC	2.11377	5.02543e-06	5.56415e-05
ENSMUSG00000063142	Kcnma1	protein_coding	2.10853	0.000329931	0.00175566
ENSMUSG00000117014	Gm9300	processed_pseudogene	2.10308	1.2249e-06	1.73288e-05
ENSMUSG00000045467	Ttll13	protein_coding	2.10129	2.81355e-08	7.63094e-07
ENSMUSG00000017943	Gdap1l1	protein_coding	2.09642	1.62298e-07	3.21267e-06
ENSMUSG00000002578	Ikzf4	protein_coding	2.09176	1.2435e-08	3.88719e-07
ENSMUSG00000082292	Gm12250	processed_pseudogene	2.09095	2.85544e-08	7.72958e-07
ENSMUSG00000028339	Col15a1	protein_coding	2.08283	6.09266e-07	9.75592e-06
ENSMUSG00000051022	Hs3st1	protein_coding	2.08246	2.97099e-05	0.000243865
ENSMUSG00000044749	Abca6	protein_coding	2.079	3.24639e-06	3.8865e-05
ENSMUSG00000036030	Prtg	protein_coding	2.07473	5.68277e-07	9.18365e-06
ENSMUSG00000071633	Gm4952	protein_coding	2.0617	2.89704e-05	0.000238635
ENSMUSG00000027196	Alkbh3os1	lncRNA	2.05815	1.38023e-08	4.27353e-07
ENSMUSG00000019027	Dnah1	protein_coding	2.0531	4.09708e-06	4.69988e-05
ENSMUSG00000027939	Nup210l	protein_coding	2.04769	9.05983e-12	1.23099e-09
ENSMUSG00000030849	Fgfr2	protein_coding	2.04352	2.94503e-08	7.92608e-07
ENSMUSG00000015879	Fam184b	protein_coding	2.04135	1.53093e-07	3.06076e-06
ENSMUSG00000028681	Ptch2	protein_coding	2.03645	4.26538e-07	7.24441e-06
ENSMUSG00000028794	A3galt2	protein_coding	2.0174	5.23581e-09	1.96172e-07
ENSMUSG00000044165	Bcl2l15	protein_coding	2.01462	3.22854e-05	0.000261176
ENSMUSG00000032221	Mns1	protein_coding	2.00894	2.5328e-15	1.61121e-12
ENSMUSG00000050619	Zscan29	protein_coding	2.00426	1.14332e-12	2.58078e-10
ENSMUSG00000035041	Creb3l3	protein_coding	1.99927	3.1957e-07	5.6973e-06
ENSMUSG00000039579	Grin3a	protein_coding	1.99723	2.29544e-06	2.8831e-05
ENSMUSG00000037818	Abhd18	protein_coding	1.99472	1.85229e-06	2.39804e-05
ENSMUSG00000023036	Pcdhgc4	protein_coding	1.99193	2.37677e-07	4.45883e-06
ENSMUSG00000016995	Matn4	protein_coding	1.98765	5.16169e-07	8.51862e-06
ENSMUSG00000024737	Slc15a3	protein_coding	1.98718	4.33817e-05	0.00033249
ENSMUSG00000085875	Gm12905	lncRNA	1.9857	5.50543e-08	1.33302e-06
ENSMUSG00000022197	Pdzd2	protein_coding	1.96999	6.98726e-08	1.61631e-06
ENSMUSG00000059602	Syn3	protein_coding	1.96088	1.45188e-06	1.97273e-05
ENSMUSG00000044317	Gpr4	protein_coding	1.95661	3.73969e-08	9.69202e-07
ENSMUSG00000007033	Hspa1l	protein_coding	1.95446	0.00115733	0.00497294
ENSMUSG00000002769	Gnmt	protein_coding	1.95375	4.39042e-05	0.000335576
ENSMUSG00000049112	Oxtr	protein_coding	1.95189	7.97346e-05	0.000549877
ENSMUSG00000108738	Gm44777	lncRNA	1.94898	3.79634e-10	2.38062e-08
ENSMUSG00000039462	Col10a1	protein_coding	1.94697	1.0016e-06	1.46472e-05
ENSMUSG00000030359	Pzp	protein_coding	1.94637	3.83812e-10	2.38731e-08
ENSMUSG00000021356	Irf4	protein_coding	1.94367	0.000127186	0.000801429
ENSMUSG00000101210	Gm28720	TEC	1.9416	6.80598e-05	0.000484238
ENSMUSG00000008482	Rnf151	protein_coding	1.92949	4.28353e-08	1.08602e-06
ENSMUSG00000103940	Gm38227	TEC	1.92844	1.5985e-07	3.1777e-06
ENSMUSG00000108196	Gm36328	lncRNA	1.92764	0.000201708	0.00117133
ENSMUSG00000035860	Cdhr3	protein_coding	1.9276	5.86631e-05	0.000428045
ENSMUSG00000102929	Gm37154	TEC	1.91678	0.000113346	0.000728433
ENSMUSG00000103030	E330011M16Rik	TEC	1.91669	9.71987e-05	0.00064347
ENSMUSG00000034057	Myrfl	protein_coding	1.9146	0.000602586	0.00290299
ENSMUSG00000110558	Gm45779	TEC	1.91066	0.000592703	0.00285833
ENSMUSG00000013415	Igf2bp1	protein_coding	1.91001	4.18581e-11	3.93157e-09
ENSMUSG00000030124	Lag3	protein_coding	1.90559	1.07935e-06	1.57022e-05
ENSMUSG00000038011	Dnah10	protein_coding	1.90415	1.47824e-06	1.99883e-05
ENSMUSG00000072919	Noxred1	protein_coding	1.90308	1.03553e-08	3.34694e-07
ENSMUSG00000085316	D330050G23Rik	lncRNA	1.90062	0.000120178	0.000764495
ENSMUSG00000116604	Gm49745	lncRNA	1.89992	1.48643e-06	2.00797e-05
ENSMUSG00000078491	Gm13090	protein_coding	1.89957	3.09616e-06	3.72899e-05
ENSMUSG00000036931	Nfkbid	protein_coding	1.89917	3.1233e-07	5.59674e-06
ENSMUSG00000036168	Ccdc38	protein_coding	1.89399	9.33187e-06	9.30196e-05
ENSMUSG00000073627	C130036L24Rik	lncRNA	1.88575	8.6141e-09	2.92608e-07
ENSMUSG00000069273	H3c6	protein_coding	1.88101	8.9397e-07	1.33666e-05
ENSMUSG00000112662	Gm47922	lncRNA	1.87702	0.000181089	0.00107661
ENSMUSG00000048482	Bdnf	protein_coding	1.87527	6.43417e-13	1.69899e-10
ENSMUSG00000034111	Tmed8	protein_coding	1.86925	8.10012e-14	2.9067e-11
ENSMUSG00000041046	Ramp3	protein_coding	1.86714	0.000274357	0.00150574
ENSMUSG00002076161	7SK	misc_RNA	1.86686	0.000745852	0.00344609
ENSMUSG00000029491	Pde6b	protein_coding	1.86085	0.000520372	0.00256882
ENSMUSG00000104891	2510017J16Rik	lncRNA	1.85457	5.08445e-05	0.000380722
ENSMUSG00000087684	1200007C13Rik	lncRNA	1.85315	7.60699e-05	0.000530048
ENSMUSG00000047253	Krtap1-5	protein_coding	1.85071	0.000190814	0.00112345
ENSMUSG00000102097	A930006L05Rik	lncRNA	1.84601	5.34665e-05	0.00039692
ENSMUSG00000106933	Gm43621	TEC	1.84528	1.29096e-06	1.8031e-05
ENSMUSG00000085433	Gm16001	lncRNA	1.84523	2.24356e-05	0.000192985
ENSMUSG00000059334	Zfp36l3	protein_coding	1.84295	5.3797e-07	8.79543e-06
ENSMUSG00000040489	Sox30	protein_coding	1.84252	0.00096078	0.00424838
ENSMUSG00000000385	Tmprss2	protein_coding	1.84172	6.20003e-06	6.62362e-05
ENSMUSG00000070407	Hs3st3b1	protein_coding	1.84006	1.47835e-10	1.14239e-08
ENSMUSG00000089706	B230216N24Rik	lncRNA	1.83766	0.000406933	0.00209192
ENSMUSG00000043999	Gpr75	protein_coding	1.83058	7.6202e-05	0.000530571
ENSMUSG00000090877	Hspa1b	protein_coding	1.82815	4.06654e-15	2.3713e-12
ENSMUSG00000110580	D830024N08Rik	lncRNA	1.82405	8.83988e-09	2.98826e-07
ENSMUSG00000037661	Gpr160	protein_coding	1.82041	3.14722e-05	0.000255929
ENSMUSG00000059659	Gm10069	lncRNA	1.81984	6.87618e-13	1.78208e-10
ENSMUSG00000053286	Trmt1l	protein_coding	1.8167	9.84243e-16	8.60905e-13
ENSMUSG00000081433	Serpinb1-ps1	unprocessed_pseudogene	1.81154	0.000224664	0.00128229
ENSMUSG00000097970	Gm27028	lncRNA	1.80918	0.000113829	0.000730115
ENSMUSG00000089870	Gm15562	lncRNA	1.80689	5.41947e-06	5.95801e-05
ENSMUSG00000026955	Sapcd2	protein_coding	1.79654	1.00194e-12	2.33702e-10
ENSMUSG00000071226	Cecr2	protein_coding	1.7963	0.000379339	0.00197208
ENSMUSG00000102425	Gm26616	TEC	1.79317	7.28062e-05	0.000511507
ENSMUSG00000075511	1700001L05Rik	lncRNA	1.78952	3.86914e-06	4.48621e-05
ENSMUSG00000007591	Tssk4	protein_coding	1.78837	4.07129e-06	4.68181e-05
ENSMUSG00000058886	Deaf1	protein_coding	1.78833	1.03806e-16	1.81596e-13
ENSMUSG00000015085	Entpd2	protein_coding	1.78668	2.26143e-06	2.84868e-05
ENSMUSG00000041062	Mslnl	protein_coding	1.78603	3.08016e-07	5.52653e-06
ENSMUSG00000032172	Olfm2	protein_coding	1.77965	4.92661e-05	0.000370091
ENSMUSG00000104546	Gm43858	TEC	1.76953	9.7038e-06	9.61789e-05
ENSMUSG00000118487	Gm50464	unitary_pseudogene	1.74819	3.24301e-09	1.33097e-07
ENSMUSG00000026928	Card9	protein_coding	1.74604	0.000337733	0.0017924
ENSMUSG00000031075	Ano1	protein_coding	1.74479	5.79721e-08	1.38451e-06
ENSMUSG00000118032	Gm50147	lncRNA	1.74404	0.000107628	0.00069637
ENSMUSG00000029832	Nfe2l3	protein_coding	1.74375	3.58387e-05	0.000284979
ENSMUSG00000081249	Gm11517	processed_pseudogene	1.74174	1.12938e-09	5.64491e-08
ENSMUSG00000017639	Rab11fip4	protein_coding	1.7414	2.65567e-07	4.90606e-06
ENSMUSG00000110867	Gm7368	processed_pseudogene	1.74107	0.00175392	0.00699718
ENSMUSG00000039714	Cplx3	protein_coding	1.73875	4.40605e-08	1.10705e-06
ENSMUSG00000030019	Fbxl14	protein_coding	1.73263	5.01871e-17	1.17061e-13
ENSMUSG00000084497	Gm22107	snRNA	1.73135	0.000648826	0.00307495
ENSMUSG00000112990	Gm47372	TEC	1.72848	0.000132221	0.000828675
ENSMUSG00000058869	Gm4832	transcribed_processed_pseudogene	1.7284	0.000509637	0.00252384
ENSMUSG00000032528	Vipr1	protein_coding	1.7203	5.45031e-06	5.97315e-05
ENSMUSG00000039070	Cpa4	protein_coding	1.71719	1.53351e-05	0.000140088
ENSMUSG00000045007	Tubg2	protein_coding	1.71328	1.81184e-06	2.35876e-05
ENSMUSG00000097099	Gm9917	lncRNA	1.70582	3.30906e-09	1.3541e-07
ENSMUSG00000103174	Gm37168	lncRNA	1.70333	1.57158e-06	2.10673e-05
ENSMUSG00000103632	Gm38329	TEC	1.70126	0.000927328	0.00413021
ENSMUSG00000090812	Samd15	protein_coding	1.69561	1.1414e-08	3.6222e-07
ENSMUSG00000048856	Slc25a47	protein_coding	1.69469	6.60863e-11	5.96696e-09
ENSMUSG00000039131	Gipc2	protein_coding	1.6945	3.45409e-08	9.09484e-07
ENSMUSG00000108362	Gm18561	processed_pseudogene	1.69367	7.76154e-06	7.99873e-05
ENSMUSG00000003341	Atp8b3	protein_coding	1.69245	1.81433e-05	0.000160503
ENSMUSG00000043384	Gprasp1	protein_coding	1.69142	2.17315e-09	9.66977e-08
ENSMUSG00000041842	Fhdc1	protein_coding	1.68649	8.95488e-08	1.96125e-06
ENSMUSG00000044468	Tent5c	protein_coding	1.68489	5.20815e-15	2.91552e-12
ENSMUSG00000022401	Xpnpep3	protein_coding	1.68463	2.51526e-14	1.13552e-11
ENSMUSG00000101581	C430002N11Rik	lncRNA	1.68297	0.000226578	0.00129006
ENSMUSG00000074489	Bglap3	protein_coding	1.68164	1.68889e-06	2.23826e-05
ENSMUSG00000040423	Rc3h1	protein_coding	1.68002	2.6309e-10	1.80487e-08
ENSMUSG00000020437	Myo1g	protein_coding	1.67778	0.000178776	0.00106467
ENSMUSG00000035592	Krt33a	protein_coding	1.67707	0.00100244	0.00439374
ENSMUSG00000035923	Myf6	protein_coding	1.67646	2.31844e-06	2.9022e-05
ENSMUSG00000037106	Fer1l6	protein_coding	1.67634	0.000985954	0.0043364
ENSMUSG00000049516	Spty2d1	protein_coding	1.67295	3.57508e-15	2.17536e-12
ENSMUSG00000106928	Gm43860	TEC	1.66233	6.28566e-09	2.28488e-07
ENSMUSG00000104394	Gm37254	TEC	1.65829	8.17459e-08	1.81881e-06
ENSMUSG00000050671	Ism2	protein_coding	1.65622	0.00164827	0.00664194
ENSMUSG00000058809	Hspd1-ps3	processed_pseudogene	1.64881	2.75682e-10	1.8729e-08
ENSMUSG00000042678	Myo15	protein_coding	1.64654	0.00173145	0.0069273
ENSMUSG00000106022	Gm42929	TEC	1.64474	0.00123732	0.00523624
ENSMUSG00000081965	Gm11620	processed_pseudogene	1.64473	2.64323e-06	3.25634e-05
ENSMUSG00000112822	A130012E19Rik	TEC	1.64443	0.000322843	0.00172787
ENSMUSG00000109864	Eid3	protein_coding	1.64418	6.66944e-09	2.38718e-07
ENSMUSG00000107505	Stambp-ps1	processed_pseudogene	1.64347	0.000455682	0.00229729
ENSMUSG00000079138	Gm8818	processed_pseudogene	1.64053	0.000191106	0.00112422
ENSMUSG00000073274	Gm14636	lncRNA	1.63998	0.000224523	0.00128229
ENSMUSG00000028640	Tfap2c	protein_coding	1.62238	1.48564e-10	1.14239e-08
ENSMUSG00000029657	Hsph1	protein_coding	1.62125	1.49258e-13	4.85784e-11
ENSMUSG00000086368	Gm13830	lncRNA	1.61838	2.2312e-05	0.000192276
ENSMUSG00000006587	Snai3	protein_coding	1.61061	5.02948e-09	1.91271e-07
ENSMUSG00000110830	Gm46218	lncRNA	1.60511	0.000848161	0.00383151
ENSMUSG00000022809	Nr1i2	protein_coding	1.60265	0.00222208	0.00845973
ENSMUSG00000086964	Gm15948	lncRNA	1.60135	0.000511073	0.00252827
ENSMUSG00000025980	Hspd1	protein_coding	1.59935	1.65234e-16	2.53773e-13
ENSMUSG00000097997	Gm27017	lncRNA	1.59699	3.35463e-05	0.000269971
ENSMUSG00000021360	Gcnt2	protein_coding	1.59526	2.27862e-12	3.98616e-10
ENSMUSG00000072115	Ang	protein_coding	1.59506	2.38063e-05	0.000202043
ENSMUSG00000007805	Twist2	protein_coding	1.58958	4.19492e-07	7.1595e-06
ENSMUSG00000101655	2310040G24Rik	lncRNA	1.58519	1.26577e-06	1.77677e-05
ENSMUSG00000104548	Gm43857	TEC	1.58101	0.000285566	0.00155809
ENSMUSG00000104186	Gm37819	TEC	1.58022	2.72872e-06	3.34107e-05
ENSMUSG00000046062	Ppp1r15b	protein_coding	1.57786	8.83233e-13	2.09506e-10
ENSMUSG00000093672	Gm20655	lncRNA	1.57731	2.70673e-09	1.14443e-07
ENSMUSG00000054206	Gzmm	protein_coding	1.57714	5.65834e-07	9.15474e-06
ENSMUSG00000086327	Slfn5os	lncRNA	1.57462	0.00127005	0.00534406
ENSMUSG00000029449	Rhof	protein_coding	1.57388	6.38732e-10	3.46475e-08
ENSMUSG00000033967	Rnf225	protein_coding	1.57309	1.0599e-07	2.24746e-06
ENSMUSG00000027313	Chac1	protein_coding	1.57216	7.35736e-08	1.67698e-06
ENSMUSG00000026430	Rassf5	protein_coding	1.57155	1.50584e-12	3.08686e-10
ENSMUSG00000096992	Gm26788	lncRNA	1.57061	0.00121901	0.00518675
ENSMUSG00000110863	Gm34655	lncRNA	1.56703	0.000183561	0.00108761
ENSMUSG00000036492	Rnf39	protein_coding	1.56542	3.29356e-05	0.000265507
ENSMUSG00000045327	6330549D23Rik	transcribed_processed_pseudogene	1.55879	0.000166082	0.00100143
ENSMUSG00000005483	Dnajb1	protein_coding	1.55872	1.54432e-11	1.86317e-09
ENSMUSG00000097855	A930007I19Rik	lncRNA	1.55853	1.31012e-06	1.8218e-05
ENSMUSG00000030539	Sema4b	protein_coding	1.55722	1.79809e-12	3.31043e-10
ENSMUSG00000026064	Ptp4a1	protein_coding	1.55674	5.25225e-05	0.000390777
ENSMUSG00000097387	4930563E18Rik	lncRNA	1.55168	0.000147573	0.000907022
ENSMUSG00000048794	Cfap100	protein_coding	1.54949	2.89793e-06	3.50532e-05
ENSMUSG00000115817	Gm30246	lncRNA	1.54797	0.000266598	0.00147239
ENSMUSG00000116190	Gm41386	lncRNA	1.54552	0.000849744	0.00383742
ENSMUSG00000086924	Gm11766	lncRNA	1.54188	0.000148522	0.00091205
ENSMUSG00000051735	Rinl	protein_coding	1.53905	4.15347e-06	4.75289e-05
ENSMUSG00000085914	Gm14320	lncRNA	1.53862	0.000107176	0.000694089
ENSMUSG00000003934	Efnb3	protein_coding	1.53762	1.91698e-06	2.46881e-05
ENSMUSG00000111280	Gm47239	TEC	1.53074	0.00013478	0.000842076
ENSMUSG00000110654	Gm45746	TEC	1.53049	0.00134811	0.00562183
ENSMUSG00000037962	Rflna	protein_coding	1.52839	7.92329e-05	0.000547047
ENSMUSG00000102263	Gm31415	lncRNA	1.52719	7.29692e-05	0.000511882
ENSMUSG00000049892	Rasd1	protein_coding	1.52656	4.71112e-06	5.24937e-05
ENSMUSG00000056268	Dennd1b	protein_coding	1.52617	2.03013e-10	1.48752e-08
ENSMUSG00000067158	Col4a4	protein_coding	1.52519	0.000171981	0.00103034
ENSMUSG00000068452	Duox2	protein_coding	1.52467	9.24252e-07	1.37752e-05
ENSMUSG00000040412	Elapor1	protein_coding	1.51541	0.000668755	0.00315126
ENSMUSG00000020609	Apob	protein_coding	1.51388	0.00102434	0.00447089
ENSMUSG00000006724	Cyp27b1	protein_coding	1.51355	2.44647e-08	6.73984e-07
ENSMUSG00000104279	Gm38300	TEC	1.51182	5.42767e-06	5.96234e-05
ENSMUSG00000069072	Slc7a14	protein_coding	1.50982	0.000474185	0.00238113
ENSMUSG00000103928	Gm37893	TEC	1.49982	0.000699917	0.00327166
ENSMUSG00000106262	Gm43375	TEC	1.4995	0.000408745	0.00209923
ENSMUSG00000030087	Klf15	protein_coding	1.49927	1.81331e-05	0.000160503
ENSMUSG00000044835	Ankrd45	protein_coding	1.49788	6.92312e-05	0.000490826
ENSMUSG00000072770	Acrbp	protein_coding	1.49111	1.0555e-05	0.000102581
ENSMUSG00000028370	Pappa	protein_coding	1.49083	9.27827e-07	1.38138e-05
ENSMUSG00000064339	mt-Rnr2	Mt_rRNA	1.49083	3.39604e-05	0.000272393
ENSMUSG00000073676	Hspe1	protein_coding	1.48949	6.75788e-08	1.56843e-06
ENSMUSG00000075012	Fjx1	protein_coding	1.48774	8.34437e-09	2.85524e-07
ENSMUSG00000033590	Myo5c	protein_coding	1.48483	1.18896e-06	1.68928e-05
ENSMUSG00000112105	Rps7-ps2	processed_pseudogene	1.48435	9.9257e-06	9.76864e-05
ENSMUSG00000039563	2210406O10Rik	lncRNA	1.48331	2.85189e-06	3.4586e-05
ENSMUSG00000108878	Gm49493	TEC	1.48258	0.00238287	0.00893815
ENSMUSG00000112963	Gm6093	lncRNA	1.47947	2.6256e-05	0.000220032
ENSMUSG00000030895	Hpx	protein_coding	1.47771	2.29495e-07	4.31112e-06
ENSMUSG00000108053	Gm43890	TEC	1.47662	0.000964885	0.00426115
ENSMUSG00000033597	Caskin1	protein_coding	1.47555	0.000147373	0.000906391
ENSMUSG00000078838	Gm17382	lncRNA	1.47454	0.000159044	0.00096523
ENSMUSG00000087651	1500009L16Rik	protein_coding	1.46751	1.42206e-05	0.000131278
ENSMUSG00000026031	Cflar	protein_coding	1.46683	7.58463e-12	1.06147e-09
ENSMUSG00000091635	Vmn2r13	protein_coding	1.46118	2.70348e-05	0.00022573
ENSMUSG00000031880	Rrad	protein_coding	1.45875	1.65737e-12	3.23143e-10
ENSMUSG00000052539	Magi3	protein_coding	1.45817	3.55654e-10	2.27278e-08
ENSMUSG00000020624	4933434M16Rik	lncRNA	1.45614	0.000147349	0.000906391
ENSMUSG00000032531	Amotl2	protein_coding	1.44773	4.89491e-14	1.85146e-11
ENSMUSG00000020205	Phlda1	protein_coding	1.44549	4.3036e-05	0.000330565
ENSMUSG00000022602	Arc	protein_coding	1.4438	1.80774e-11	2.07372e-09
ENSMUSG00000041695	Kcnj2	protein_coding	1.44247	8.79015e-05	0.000594003
ENSMUSG00000106990	Gm42547	TEC	1.44242	4.79371e-07	7.95872e-06
ENSMUSG00000087556	Gm15764	lncRNA	1.43913	2.63191e-07	4.87216e-06
ENSMUSG00000020169	Best3	protein_coding	1.43644	8.13801e-08	1.81854e-06
ENSMUSG00000056031	9330154J02Rik	lncRNA	1.42891	4.17048e-07	7.14393e-06
ENSMUSG00000041141	Pnmal1	protein_coding	1.42812	4.00925e-06	4.62903e-05
ENSMUSG00000086095	Gm15328	lncRNA	1.42719	0.000144238	0.000892005
ENSMUSG00000033618	Map3k13	protein_coding	1.42653	7.41895e-08	1.68236e-06
ENSMUSG00000023034	Nr4a1	protein_coding	1.42573	3.51153e-11	3.38923e-09
ENSMUSG00000096361	Gm5814	processed_pseudogene	1.42365	0.000229873	0.00130465
ENSMUSG00000020447	Npc1l1	protein_coding	1.42149	0.000361494	0.00190049
ENSMUSG00000092035	Peg10	protein_coding	1.42137	5.75864e-09	2.10974e-07
ENSMUSG00000014226	Cacybp	protein_coding	1.42031	3.0999e-09	1.27974e-07
ENSMUSG00000047996	Prrg1	protein_coding	1.41976	8.0827e-07	1.23491e-05
ENSMUSG00000026204	Ptprn	protein_coding	1.41589	1.22562e-06	1.73288e-05
ENSMUSG00000020140	Lgr5	protein_coding	1.41448	0.000113787	0.000730115
ENSMUSG00000112765	9430078K24Rik	lncRNA	1.41367	3.65481e-05	0.000289961
ENSMUSG00000019817	Plagl1	protein_coding	1.40551	5.79144e-05	0.000424145
ENSMUSG00000018459	Slc13a3	protein_coding	1.40429	0.000555773	0.00270485
ENSMUSG00000082361	Btc	protein_coding	1.40159	1.26293e-05	0.000119343
ENSMUSG00000049097	Ankrd34a	protein_coding	1.39888	7.03151e-08	1.62119e-06
ENSMUSG00000030882	Dnhd1	protein_coding	1.39881	9.61888e-05	0.000638597
ENSMUSG00000026981	Il1rn	protein_coding	1.39496	9.8397e-09	3.23255e-07
ENSMUSG00000103292	Gm35048	TEC	1.39308	0.000355779	0.00187467
ENSMUSG00000072966	Gprasp2	protein_coding	1.39151	1.0241e-08	3.33309e-07
ENSMUSG00000001300	Efnb2	protein_coding	1.38914	1.89386e-15	1.39498e-12
ENSMUSG00000106208	Gm4734	processed_pseudogene	1.38693	2.37109e-08	6.55797e-07
ENSMUSG00000095026	Gm3336	protein_coding	1.38546	0.000235409	0.00132791
ENSMUSG00000032712	Resf1	protein_coding	1.38519	1.03609e-05	0.000101187
ENSMUSG00000027977	Ndst3	protein_coding	1.38071	0.000240569	0.0013532
ENSMUSG00000004791	Pgf	protein_coding	1.37962	4.58221e-11	4.24689e-09
ENSMUSG00000007617	Homer1	protein_coding	1.379	1.16088e-06	1.65781e-05
ENSMUSG00000034868	Myl12b	protein_coding	1.37832	1.86509e-08	5.4379e-07
ENSMUSG00000107271	BC028471	lncRNA	1.37586	1.5001e-06	2.02254e-05
ENSMUSG00000039789	Zfp597	protein_coding	1.37461	6.38145e-10	3.46475e-08
ENSMUSG00000020017	Hal	protein_coding	1.37436	0.000119982	0.000763843
ENSMUSG00000002147	Stat6	protein_coding	1.37283	1.04586e-07	2.22445e-06
ENSMUSG00000026628	Atf3	protein_coding	1.37199	5.14224e-16	5.53582e-13
ENSMUSG00000078773	Rad54b	protein_coding	1.36941	8.16258e-06	8.32012e-05
ENSMUSG00000036158	Prickle1	protein_coding	1.36855	1.52192e-12	3.08686e-10
ENSMUSG00000097876	Gm16892	lncRNA	1.36831	0.00120118	0.00512827
ENSMUSG00000043557	Mdga1	protein_coding	1.36595	3.35283e-08	8.90377e-07
ENSMUSG00000071862	Lrrtm2	protein_coding	1.36418	3.39561e-05	0.000272393
ENSMUSG00000034227	Foxj1	protein_coding	1.36138	6.13544e-05	0.000445591
ENSMUSG00000028217	Cdh17	protein_coding	1.35866	0.00133229	0.00556581
ENSMUSG00000054779	Fgf2os	lncRNA	1.35787	1.02889e-05	0.000100695
ENSMUSG00000035992	Fnip1	protein_coding	1.35699	3.52639e-07	6.19221e-06
ENSMUSG00000015882	Lcorl	protein_coding	1.35647	3.60352e-06	4.22726e-05
ENSMUSG00000030556	Lrrc28	protein_coding	1.35472	1.13989e-11	1.4771e-09
ENSMUSG00000111846	Gm47271	lncRNA	1.35138	0.000505322	0.0025069
ENSMUSG00000053199	Arhgap20	protein_coding	1.34832	0.000787108	0.00360486
ENSMUSG00000019841	Rev3l	protein_coding	1.341	2.52238e-05	0.000212745
ENSMUSG00000019230	Lhx9	protein_coding	1.33909	1.67261e-07	3.30158e-06
ENSMUSG00000097021	4933433G15Rik	lncRNA	1.33889	3.82919e-06	4.45738e-05
ENSMUSG00000050069	Grem2	protein_coding	1.33529	0.00134183	0.00559896
ENSMUSG00000048424	Ranbp3l	protein_coding	1.3347	0.000126826	0.000799919
ENSMUSG00000045322	Tlr9	protein_coding	1.33419	0.00236482	0.00888278
ENSMUSG00000000320	Alox12	protein_coding	1.33326	1.00499e-05	9.86318e-05
ENSMUSG00000026303	Mlph	protein_coding	1.32775	6.54698e-05	0.000469631
ENSMUSG00000085282	Gm15663	lncRNA	1.321	0.00023251	0.0013158
ENSMUSG00000097007	4930432B10Rik	lncRNA	1.31997	0.000234657	0.0013242
ENSMUSG00000029178	Klf3	protein_coding	1.31702	4.89195e-09	1.86547e-07
ENSMUSG00000035711	Dok3	protein_coding	1.31396	5.10136e-06	5.6393e-05
ENSMUSG00000027164	Traf6	protein_coding	1.31256	8.16685e-11	6.96921e-09
ENSMUSG00000030660	Pik3c2a	protein_coding	1.31189	2.85701e-07	5.17925e-06
ENSMUSG00000037336	Mfsd2b	protein_coding	1.31009	8.91875e-06	8.96781e-05
ENSMUSG00000042515	Pwwp3b	protein_coding	1.30974	2.27047e-05	0.000194701
ENSMUSG00000094845	Tmem95	protein_coding	1.30926	1.2439e-07	2.56762e-06
ENSMUSG00000062991	Nrg1	protein_coding	1.30863	4.55628e-10	2.7367e-08
ENSMUSG00000101968	1700027A15Rik	lncRNA	1.30861	0.000750213	0.00345938
ENSMUSG00000118239	Gm50107	lncRNA	1.30547	3.49349e-05	0.000278742
ENSMUSG00000020692	Nle1	protein_coding	1.30532	1.2549e-05	0.000118744
ENSMUSG00000000435	Myf5	protein_coding	1.30137	5.55011e-08	1.34152e-06
ENSMUSG00000042814	Mcts2	protein_coding	1.30129	1.59161e-09	7.57293e-08
ENSMUSG00000101268	2010310C07Rik	lncRNA	1.29767	0.00139238	0.00575836
ENSMUSG00000049044	Rapgef4	protein_coding	1.29505	0.0010036	0.00439654
ENSMUSG00000036779	Tent4b	protein_coding	1.29413	9.58474e-14	3.27167e-11
ENSMUSG00000025759	Mfsd8	protein_coding	1.29377	2.77849e-06	3.39311e-05
ENSMUSG00000025255	Zfhx4	protein_coding	1.29228	4.21557e-07	7.18598e-06
ENSMUSG00000034282	Evpl	protein_coding	1.28729	8.90267e-07	1.33254e-05
ENSMUSG00000033014	Trim33	protein_coding	1.28558	1.26641e-10	1.01083e-08
ENSMUSG00000037999	Arap2	protein_coding	1.28491	0.00052014	0.00256882
ENSMUSG00000030315	Vgll4	protein_coding	1.28463	3.83287e-16	4.47009e-13
ENSMUSG00000008348	Ubc	protein_coding	1.28436	1.31091e-07	2.67827e-06
ENSMUSG00000006386	Tek	protein_coding	1.2825	2.5274e-08	6.9355e-07
ENSMUSG00000072872	Rybp	protein_coding	1.28029	2.67568e-11	2.77561e-09
ENSMUSG00000028909	Ptpru	protein_coding	1.2801	0.00050249	0.00249462
ENSMUSG00000096094	A630095N17Rik	protein_coding	1.27992	1.20521e-05	0.000114897
ENSMUSG00000041324	Inhba	protein_coding	1.27905	7.75771e-09	2.71423e-07
ENSMUSG00000029648	Flt1	protein_coding	1.27823	2.5848e-07	4.79764e-06
ENSMUSG00000090389	Cdv3-ps	processed_pseudogene	1.27712	0.00048033	0.00240595
ENSMUSG00000005836	Gata6	protein_coding	1.27668	1.46422e-06	1.98563e-05
ENSMUSG00000054770	Kctd18	protein_coding	1.27378	9.59161e-12	1.26636e-09
ENSMUSG00000063362	Alg11	protein_coding	1.27219	1.94445e-08	5.62242e-07
ENSMUSG00000062157	Ifnlr1	protein_coding	1.27204	0.00242133	0.00905329
ENSMUSG00000105692	Gm43737	TEC	1.27101	3.92764e-12	6.1761e-10
ENSMUSG00000033022	Cdo1	protein_coding	1.27092	0.00158541	0.00643125
ENSMUSG00000043789	Vwce	protein_coding	1.27012	0.000632883	0.00300856
ENSMUSG00000043099	Hic1	protein_coding	1.26948	0.00148273	0.00608173
ENSMUSG00000074743	Thbd	protein_coding	1.26734	1.24968e-06	1.75772e-05
ENSMUSG00000030720	Cln3	protein_coding	1.26733	1.31604e-07	2.68483e-06
ENSMUSG00000089809	Rasgef1b	protein_coding	1.26614	8.69386e-05	0.000589006
ENSMUSG00000017499	Cdc6	protein_coding	1.26169	5.03093e-11	4.63209e-09
ENSMUSG00000000958	Slc7a7	protein_coding	1.25574	1.2497e-09	6.15831e-08
ENSMUSG00000020600	Slc7a15	protein_coding	1.25247	0.000506763	0.00251228
ENSMUSG00000021959	Lats2	protein_coding	1.25083	3.02347e-09	1.25188e-07
ENSMUSG00000091387	Gcnt4	protein_coding	1.25008	2.39701e-09	1.03219e-07
ENSMUSG00000026004	Kansl1l	protein_coding	1.24673	4.57549e-06	5.12683e-05
ENSMUSG00000038894	Irs2	protein_coding	1.2437	2.77611e-08	7.54402e-07
ENSMUSG00000055494	Gm14168	lncRNA	1.24234	5.60379e-06	6.12695e-05
ENSMUSG00000055980	Irs1	protein_coding	1.24225	2.2889e-10	1.62425e-08
ENSMUSG00000000440	Pparg	protein_coding	1.24168	1.24636e-12	2.72543e-10
ENSMUSG00000034997	Htr2a	protein_coding	1.24154	0.00163383	0.00659287
ENSMUSG00000045903	Npas4	protein_coding	1.23797	0.000214113	0.00123366
ENSMUSG00000027843	Ptpn22	protein_coding	1.23695	1.52118e-07	3.04998e-06
ENSMUSG00000042942	Greb1l	protein_coding	1.23679	1.35338e-05	0.000125851
ENSMUSG00000020137	Thap2	protein_coding	1.23623	1.74261e-08	5.15599e-07
ENSMUSG00000073664	Nbeal1	protein_coding	1.23433	1.14479e-05	0.00010981
ENSMUSG00000025321	Itgb8	protein_coding	1.23358	0.000253778	0.00141218
ENSMUSG00000035270	Impg2	protein_coding	1.23326	0.00126315	0.00532462
ENSMUSG00000006411	Nectin4	protein_coding	1.23258	0.00130238	0.00545875
ENSMUSG00000006522	Itih3	protein_coding	1.23102	0.000886792	0.00397523
ENSMUSG00000025019	Lcor	protein_coding	1.22994	2.84455e-07	5.17878e-06
ENSMUSG00000022601	Zbtb11	protein_coding	1.22794	1.09283e-07	2.29642e-06
ENSMUSG00000031303	Map3k15	protein_coding	1.22615	9.96942e-05	0.000656575
ENSMUSG00000030847	Bag3	protein_coding	1.22328	1.02603e-14	5.31828e-12
ENSMUSG00000102679	Gm20557	lncRNA	1.22318	0.00240005	0.00898608
ENSMUSG00000074650	Gm10735	TEC	1.223	0.000433442	0.00220582
ENSMUSG00000019916	P4ha1	protein_coding	1.21973	1.8441e-15	1.39498e-12
ENSMUSG00000043488	Frmd8os	lncRNA	1.21904	0.00147124	0.00604162
ENSMUSG00000035829	Ppp1r26	protein_coding	1.21695	0.00131238	0.00549244
ENSMUSG00000000049	Apoh	protein_coding	1.21506	0.00215944	0.00829344
ENSMUSG00000038866	Zcchc2	protein_coding	1.21337	5.13025e-14	1.88942e-11
ENSMUSG00000082896	Gm5844	processed_pseudogene	1.21175	3.66074e-05	0.000290266
ENSMUSG00000021707	Dhfr	protein_coding	1.20979	1.66974e-09	7.78934e-08
ENSMUSG00000005045	Chd5	protein_coding	1.20971	0.000727278	0.00337587
ENSMUSG00000064337	mt-Rnr1	Mt_rRNA	1.20902	7.49072e-05	0.000523378
ENSMUSG00000021270	Hsp90aa1	protein_coding	1.20769	1.10165e-07	2.31147e-06
ENSMUSG00000030020	Prickle2	protein_coding	1.20637	0.00259275	0.00955636
ENSMUSG00000066755	Tnfsf18	protein_coding	1.20226	0.00225267	0.00855295
ENSMUSG00000026173	Plcd4	protein_coding	1.20145	9.15264e-08	1.9983e-06
ENSMUSG00000028699	Tspan1	protein_coding	1.20092	0.000192981	0.0011305
ENSMUSG00000020178	Adora2a	protein_coding	1.20008	3.80413e-05	0.000299937
ENSMUSG00000022306	Zfpm2	protein_coding	1.19984	9.79364e-10	5.05764e-08
ENSMUSG00000044098	Rsbn1	protein_coding	1.19882	7.95326e-12	1.09123e-09
ENSMUSG00000034998	Foxn2	protein_coding	1.19738	3.24902e-10	2.11488e-08
ENSMUSG00000035329	Fbxo33	protein_coding	1.19559	1.53769e-11	1.86317e-09
ENSMUSG00000024987	Cyp26a1	protein_coding	1.19397	7.39689e-09	2.60754e-07
ENSMUSG00000090394	4930523C07Rik	protein_coding	1.19373	0.00053872	0.00264447
ENSMUSG00000032131	Abcg4	protein_coding	1.19316	0.000195528	0.00114351
ENSMUSG00000066842	Hmcn1	protein_coding	1.19224	9.26781e-05	0.000619403
ENSMUSG00000022676	Snai2	protein_coding	1.19066	4.16762e-09	1.63837e-07
ENSMUSG00000047747	Rnf150	protein_coding	1.19053	1.74017e-07	3.41087e-06
ENSMUSG00000048924	Ccdc125	protein_coding	1.18954	0.00014882	0.000912991
ENSMUSG00000087120	Gm12279	lncRNA	1.18866	1.22583e-06	1.73288e-05
ENSMUSG00000110010	Gm45629	TEC	1.18493	9.82288e-05	0.000649062
ENSMUSG00000033487	Fndc3a	protein_coding	1.1841	9.36465e-09	3.12788e-07
ENSMUSG00000020300	Cpeb4	protein_coding	1.18408	1.29267e-06	1.80367e-05
ENSMUSG00000028766	Alpl	protein_coding	1.1827	0.00217876	0.00833564
ENSMUSG00000110317	Gm45250	lncRNA	1.18205	0.000225592	0.00128601
ENSMUSG00000029072	Tas1r3	protein_coding	1.18123	4.26705e-05	0.000328336
ENSMUSG00000049556	Lingo1	protein_coding	1.18005	9.81986e-05	0.000649062
ENSMUSG00000019301	Hsd17b1	protein_coding	1.17969	0.00156699	0.00636944
ENSMUSG00000027007	Itprid2	protein_coding	1.1794	3.92959e-09	1.5668e-07
ENSMUSG00000028111	Ctsk	protein_coding	1.17663	0.000479455	0.00240314
ENSMUSG00000032013	Trim29	protein_coding	1.17531	0.000250689	0.00139888
ENSMUSG00000000094	Tbx4	protein_coding	1.17345	2.27027e-05	0.000194701
ENSMUSG00000019947	Arid5b	protein_coding	1.17338	2.56826e-07	4.77328e-06
ENSMUSG00000034832	Tet3	protein_coding	1.17172	2.96142e-10	1.96422e-08
ENSMUSG00000041923	Nol4	protein_coding	1.17137	5.33746e-07	8.7468e-06
ENSMUSG00000085414	Sspnos	lncRNA	1.17009	8.53975e-05	0.000580728
ENSMUSG00000029658	Wdr95	protein_coding	1.16641	0.00206895	0.00802075
ENSMUSG00000002881	Nab1	protein_coding	1.16417	2.09625e-09	9.40291e-08
ENSMUSG00000049658	Bdp1	protein_coding	1.16207	1.78593e-06	2.33372e-05
ENSMUSG00000103170	Gm37170	lncRNA	1.1587	3.62805e-05	0.000288164
ENSMUSG00000027534	Snx16	protein_coding	1.15822	8.74805e-09	2.96438e-07
ENSMUSG00000070436	Serpinh1	protein_coding	1.15766	6.03138e-13	1.62325e-10
ENSMUSG00000036097	Slf2	protein_coding	1.15736	1.08142e-08	3.47121e-07
ENSMUSG00000098188	Sowahc	protein_coding	1.15426	4.794e-07	7.95872e-06
ENSMUSG00000034297	Med13	protein_coding	1.15234	6.72957e-07	1.06179e-05
ENSMUSG00000107560	Gm44199	lncRNA	1.15145	4.0822e-05	0.000316511
ENSMUSG00000038167	Plekhg6	protein_coding	1.14951	0.000339949	0.0018028
ENSMUSG00000029882	2210010C04Rik	protein_coding	1.14696	0.000184837	0.00109424
ENSMUSG00000038774	Ascc3	protein_coding	1.1441	9.87293e-07	1.44834e-05
ENSMUSG00000062797	Hikeshi	protein_coding	1.14315	9.48366e-07	1.40746e-05
ENSMUSG00000030203	Dusp16	protein_coding	1.14204	1.42781e-09	6.84321e-08
ENSMUSG00000058794	Nfe2	protein_coding	1.14012	0.000347314	0.00183491
ENSMUSG00000038056	Kmt2c	protein_coding	1.13799	9.61087e-06	9.54607e-05
ENSMUSG00000101122	Gm17971	processed_pseudogene	1.13528	8.3208e-06	8.46291e-05
ENSMUSG00000021366	Hivep1	protein_coding	1.13434	8.43195e-07	1.2785e-05
ENSMUSG00000040327	Cul9	protein_coding	1.13395	0.00256901	0.00948384
ENSMUSG00000094786	Gm14403	protein_coding	1.12731	5.09087e-05	0.000380754
ENSMUSG00000114662	Gm31683	lncRNA	1.12712	5.04037e-05	0.000377623
ENSMUSG00000078606	Gvin2	protein_coding	1.12138	0.000258047	0.00143276
ENSMUSG00000044934	Zfp367	protein_coding	1.11896	4.18886e-07	7.15788e-06
ENSMUSG00000098678	Mroh6	protein_coding	1.11746	0.000468789	0.00235742
ENSMUSG00000054453	Sytl5	protein_coding	1.11667	6.60897e-05	0.000472624
ENSMUSG00000028035	Dnajb4	protein_coding	1.11526	6.5378e-09	2.3521e-07
ENSMUSG00000047749	Zc3hav1l	protein_coding	1.11315	6.79293e-09	2.42012e-07
ENSMUSG00000044595	Dnd1	protein_coding	1.11205	0.000173696	0.00103966
ENSMUSG00000025880	Smad7	protein_coding	1.11103	7.72492e-06	7.97273e-05
ENSMUSG00000079470	Utp14b	protein_coding	1.10986	3.82483e-05	0.00030123
ENSMUSG00000027840	Wnt2b	protein_coding	1.10804	0.000112647	0.000725828
ENSMUSG00000025626	Phf6	protein_coding	1.10512	6.94089e-09	2.45297e-07
ENSMUSG00000032202	Rab27a	protein_coding	1.10367	3.94527e-05	0.000308948
ENSMUSG00000020564	Atxn7l1	protein_coding	1.10341	6.18282e-10	3.4201e-08
ENSMUSG00000015342	Xk	protein_coding	1.10183	2.01747e-05	0.000176466
ENSMUSG00000112375	Gm38560	lncRNA	1.10088	6.52582e-08	1.52215e-06
ENSMUSG00000020424	Castor1	protein_coding	1.09867	9.31588e-06	9.29264e-05
ENSMUSG00000022206	Npr3	protein_coding	1.09373	1.2892e-06	1.80243e-05
ENSMUSG00000038174	Fam126b	protein_coding	1.09244	3.61587e-05	0.00028736
ENSMUSG00000101609	Kcnq1ot1	lncRNA	1.09164	0.000115791	0.000740291
ENSMUSG00000005355	Casp14	protein_coding	1.09074	0.0015278	0.00624643
ENSMUSG00000032323	Cyp11a1	protein_coding	1.08909	0.000441061	0.00223809
ENSMUSG00000049511	Htr1b	protein_coding	1.08419	4.38501e-08	1.10573e-06
ENSMUSG00000079554	Aox2	protein_coding	1.08316	0.00217256	0.00831873
ENSMUSG00000048616	Nog	protein_coding	1.0812	2.75809e-08	7.52428e-07
ENSMUSG00000114045	Gm34220	TEC	1.07724	0.000265212	0.00146532
ENSMUSG00000051316	Taf7	protein_coding	1.07675	1.04165e-05	0.000101539
ENSMUSG00000050100	Hmx2	protein_coding	1.07603	0.000719466	0.00334405
ENSMUSG00000028115	Bnipl	protein_coding	1.07603	0.000334696	0.00177696
ENSMUSG00000036298	Slc2a13	protein_coding	1.07411	2.15916e-05	0.000186758
ENSMUSG00000037474	Dtl	protein_coding	1.07403	2.41324e-07	4.51514e-06
ENSMUSG00000013418	B4galnt2	protein_coding	1.07153	6.26973e-06	6.68787e-05
ENSMUSG00000036902	Neto2	protein_coding	1.06948	0.000299261	0.00162269
ENSMUSG00000039578	Ccser1	protein_coding	1.06921	0.000491507	0.00245141
ENSMUSG00000020275	Rel	protein_coding	1.06697	1.13544e-05	0.000109138
ENSMUSG00000020461	Clhc1	protein_coding	1.06596	0.00101402	0.00443475
ENSMUSG00000029153	Ociad2	protein_coding	1.06507	1.6225e-08	4.85189e-07
ENSMUSG00000009145	Dqx1	protein_coding	1.06395	0.000216192	0.00124357
ENSMUSG00000030787	Lyve1	protein_coding	1.06152	0.0021017	0.00811887
ENSMUSG00000029863	Casp2	protein_coding	1.0614	1.18439e-05	0.000113143
ENSMUSG00000032113	Chek1	protein_coding	1.05929	4.60153e-06	5.14775e-05
ENSMUSG00000038587	Akap12	protein_coding	1.05842	4.75381e-08	1.1817e-06
ENSMUSG00000090659	Zfp493	protein_coding	1.05816	0.000162032	0.000981661
ENSMUSG00000056216	Cebpg	protein_coding	1.05759	4.86902e-10	2.83925e-08
ENSMUSG00000051335	Gfod1	protein_coding	1.05684	1.82138e-12	3.31043e-10
ENSMUSG00000005312	Ubqln1	protein_coding	1.0557	4.03316e-12	6.27156e-10
ENSMUSG00000021974	Fgf9	protein_coding	1.05214	0.000580561	0.00280848
ENSMUSG00000001739	Cldn15	protein_coding	1.05207	8.46345e-06	8.57682e-05
ENSMUSG00000105710	Gm43859	TEC	1.05124	0.00159607	0.00646706
ENSMUSG00000040565	Btaf1	protein_coding	1.0507	2.76382e-07	5.06942e-06
ENSMUSG00000028179	Cth	protein_coding	1.05065	6.68963e-07	1.05667e-05
ENSMUSG00000022360	Atad2	protein_coding	1.04812	5.00184e-06	5.55092e-05
ENSMUSG00000050395	Tnfsf15	protein_coding	1.04755	3.9799e-05	0.000311166
ENSMUSG00000035133	Arhgap5	protein_coding	1.04338	2.49098e-05	0.000210388
ENSMUSG00000018068	Ints2	protein_coding	1.04207	2.08989e-07	3.97391e-06
ENSMUSG00000021224	Numb	protein_coding	1.03663	7.90488e-10	4.19049e-08
ENSMUSG00000028893	Sesn2	protein_coding	1.03429	2.10842e-06	2.68492e-05
ENSMUSG00000051413	Plagl2	protein_coding	1.03408	1.34945e-09	6.58035e-08
ENSMUSG00000041225	Arhgap12	protein_coding	1.03383	5.72684e-08	1.37238e-06
ENSMUSG00000042428	Mgat3	protein_coding	1.03359	4.67568e-10	2.74942e-08
ENSMUSG00000063317	Usp31	protein_coding	1.03347	2.1846e-08	6.10249e-07
ENSMUSG00000038331	Satb2	protein_coding	1.033	2.30496e-06	2.8905e-05
ENSMUSG00000041559	Fmod	protein_coding	1.03209	4.30388e-07	7.30095e-06
ENSMUSG00000083064	Gm7785	processed_pseudogene	1.0318	3.76144e-05	0.000297073
ENSMUSG00000041180	Hectd2	protein_coding	1.02902	4.35234e-06	4.93207e-05
ENSMUSG00000073427	Gm4924	protein_coding	1.02877	3.80044e-05	0.000299815
ENSMUSG00000024383	Map3k2	protein_coding	1.02869	1.43699e-06	1.9601e-05
ENSMUSG00000032244	Fem1b	protein_coding	1.0281	2.63206e-13	7.67409e-11
ENSMUSG00000033721	Vav3	protein_coding	1.02565	1.9408e-08	5.62242e-07
ENSMUSG00000024642	Tle4	protein_coding	1.02148	4.61246e-05	0.000349115
ENSMUSG00000014850	Msh3	protein_coding	1.01708	2.95796e-05	0.00024308
ENSMUSG00000032841	Prr5l	protein_coding	1.01392	0.00026067	0.00144478
ENSMUSG00000024843	Chka	protein_coding	1.01334	3.59316e-09	1.44501e-07
ENSMUSG00000034235	Usp54	protein_coding	1.01186	2.21045e-07	4.15797e-06
ENSMUSG00000052504	Epha3	protein_coding	1.01148	0.000493281	0.0024586
ENSMUSG00000025757	Hspa4l	protein_coding	1.00829	3.45672e-07	6.0887e-06
ENSMUSG00000040433	Zbtb38	protein_coding	1.00696	1.13333e-06	1.62677e-05
ENSMUSG00000050272	Dscam	protein_coding	1.0063	0.00199527	0.00778905
ENSMUSG00000040929	Rfx3	protein_coding	1.00603	0.0017249	0.00690502
ENSMUSG00000004988	Fxyd4	protein_coding	1.00587	0.00189657	0.00745786
ENSMUSG00000034731	Dgkh	protein_coding	1.00556	1.3007e-06	1.81167e-05
ENSMUSG00000026638	Irf6	protein_coding	1.00549	2.54735e-07	4.74071e-06
ENSMUSG00000020063	Sirt1	protein_coding	1.00113	3.56465e-06	4.18869e-05

## Sheet: Table S4
Supplementary Table 4. List of differentially expressed genes (FDR<0.01, log2FC>1) at EPS 3h vs. Rest (in Control myotubes)
Gene_ID	Gene_Name	Gene_Biotype	Log2FC (EPS 3h vs. Rest)	P value	FDR
ENSMUSG00000110982	Gm48565	TEC	8.0893	4.72454e-09	6.1938e-08
ENSMUSG00000034623	Prss55	protein_coding	8.0572	1.76117e-19	1.44986e-16
ENSMUSG00000080002	Gm5566	processed_pseudogene	7.99874	8.78359e-13	3.85349e-11
ENSMUSG00000074502	Ubtfl1	protein_coding	7.81353	2.01942e-12	7.53646e-11
ENSMUSG00000078648	Gm17546	lncRNA	7.75011	3.28932e-12	1.12828e-10
ENSMUSG00000074997	Pin1rt1	protein_coding	7.72092	4.60881e-15	5.20163e-13
ENSMUSG00000022288	4930447A16Rik	protein_coding	7.65811	6.69455e-16	1.11536e-13
ENSMUSG00000051986	A530006G24Rik	lncRNA	7.60962	8.05027e-19	4.36765e-16
ENSMUSG00000054360	Bsx	protein_coding	7.57634	2.88245e-19	2.12315e-16
ENSMUSG00000029546	Uncx	protein_coding	7.57288	4.25717e-16	7.63834e-14
ENSMUSG00000068600	Gml2	protein_coding	7.46924	3.98109e-16	7.23577e-14
ENSMUSG00000031803	B3gnt3	protein_coding	7.46565	1.05115e-16	2.41162e-14
ENSMUSG00000008999	Bmp7	protein_coding	7.45977	1.88871e-20	2.93694e-17
ENSMUSG00000045518	Onecut3	protein_coding	7.428	1.11623e-16	2.51961e-14
ENSMUSG00000022589	Cyp11b2	protein_coding	7.29826	9.20681e-18	2.92839e-15
ENSMUSG00000073116	Gm10471	protein_coding	7.29727	5.78138e-15	6.08349e-13
ENSMUSG00000020658	Efr3b	protein_coding	7.24347	2.46137e-17	6.4994e-15
ENSMUSG00000114916	4930572O13Rik	lncRNA	7.22336	1.44193e-19	1.26124e-16
ENSMUSG00000068349	Gml	protein_coding	7.19696	5.58795e-19	3.45667e-16
ENSMUSG00000069581	Tspear	protein_coding	7.16537	2.16666e-17	6.14655e-15
ENSMUSG00000091709	Gm17189	lncRNA	7.1109	2.2399e-17	6.14655e-15
ENSMUSG00000070942	Il1rl2	protein_coding	7.10165	7.93931e-16	1.23652e-13
ENSMUSG00000101026	Ly6g6g	protein_coding	6.81095	2.27553e-18	9.95188e-16
ENSMUSG00000075604	Cyp11b1	protein_coding	6.79594	5.12009e-14	3.4954e-12
ENSMUSG00000033327	Tnxb	protein_coding	6.74173	8.15532e-16	1.25422e-13
ENSMUSG00000112242	Gm10747	lncRNA	6.73962	1.08125e-12	4.57767e-11
ENSMUSG00000045394	Epcam	protein_coding	6.72878	3.14735e-18	1.33476e-15
ENSMUSG00000111966	Gm5781	processed_pseudogene	6.68438	8.82084e-12	2.67203e-10
ENSMUSG00000086992	Gm15941	lncRNA	6.64785	2.39062e-20	3.34567e-17
ENSMUSG00000044678	Ly6k	protein_coding	6.64748	2.89975e-16	5.6364e-14
ENSMUSG00000117059	Gm7912	processed_pseudogene	6.59402	1.1733e-12	4.887e-11
ENSMUSG00000095550	Gm21671	protein_coding	6.5354	2.34883e-15	3.0437e-13
ENSMUSG00000067338	Tuba3b	protein_coding	6.52757	3.03537e-20	3.86182e-17
ENSMUSG00000038630	Zkscan16	protein_coding	6.51667	1.593e-12	6.28003e-11
ENSMUSG00000034634	Ly6d	protein_coding	6.46122	5.36922e-15	5.8633e-13
ENSMUSG00000084935	Gm14161	lncRNA	6.41693	4.48608e-18	1.67447e-15
ENSMUSG00000030077	Chl1	protein_coding	6.41243	9.76625e-15	9.27195e-13
ENSMUSG00000047228	A2ml1	protein_coding	6.40025	8.00746e-15	7.94783e-13
ENSMUSG00000106056	4930500L23Rik	lncRNA	6.35178	3.49383e-12	1.18899e-10
ENSMUSG00000049721	Gal3st1	protein_coding	6.34816	7.64319e-19	4.36765e-16
ENSMUSG00000117891	Gm41764	lncRNA	6.34223	9.8454e-15	9.27195e-13
ENSMUSG00000112943	Gm18983	processed_pseudogene	6.33665	3.8967e-15	4.58643e-13
ENSMUSG00000025196	Cpn1	protein_coding	6.29896	1.28945e-15	1.89957e-13
ENSMUSG00000114167	Gm7002	processed_pseudogene	6.23098	2.07446e-15	2.76496e-13
ENSMUSG00000106938	Gm31314	lncRNA	6.21475	9.97338e-19	4.98491e-16
ENSMUSG00000091455	Otogl	protein_coding	6.20942	1.60901e-16	3.46432e-14
ENSMUSG00000108236	0610033M10Rik	lncRNA	6.2012	7.03535e-14	4.62252e-12
ENSMUSG00000112805	Gm34574	lncRNA	6.16785	1.5591e-15	2.204e-13
ENSMUSG00000023903	Mmp25	protein_coding	6.13648	2.46054e-14	1.90187e-12
ENSMUSG00000083915	Gm13932	processed_pseudogene	6.09775	1.07224e-17	3.32314e-15
ENSMUSG00000102925	Gm37150	TEC	6.07038	4.45889e-10	7.81982e-09
ENSMUSG00000060187	Lrrc10	protein_coding	6.04889	1.53856e-14	1.32915e-12
ENSMUSG00000085643	Gm12519	lncRNA	6.03445	4.05503e-20	4.68908e-17
ENSMUSG00000039391	Ccdc81	protein_coding	5.99052	5.71933e-15	6.06379e-13
ENSMUSG00000020125	Elane	protein_coding	5.92408	3.41646e-16	6.42806e-14
ENSMUSG00000042179	Pnliprp1	protein_coding	5.90017	4.95927e-16	8.78544e-14
ENSMUSG00000091049	Gm1979	protein_coding	5.89643	1.36886e-15	1.9852e-13
ENSMUSG00000101088	1810018F18Rik	transcribed_unprocessed_pseudogene	5.87427	7.95187e-16	1.23652e-13
ENSMUSG00000114329	Gm30489	lncRNA	5.87121	7.56068e-12	2.33066e-10
ENSMUSG00000022949	Clic6	protein_coding	5.87014	1.25419e-15	1.86728e-13
ENSMUSG00000001985	Grik3	protein_coding	5.83041	3.0622e-15	3.86086e-13
ENSMUSG00000046049	Rp1l1	protein_coding	5.82571	1.92445e-14	1.60313e-12
ENSMUSG00000043410	Hfm1	protein_coding	5.82138	5.06919e-11	1.19837e-09
ENSMUSG00000026725	Tnn	protein_coding	5.79927	2.41704e-11	6.184e-10
ENSMUSG00000110814	Gm38661	lncRNA	5.79855	3.18796e-14	2.34819e-12
ENSMUSG00000115737	Rpl19-ps3	transcribed_processed_pseudogene	5.77213	2.66672e-13	1.34732e-11
ENSMUSG00000106674	Gm20005	lncRNA	5.74901	2.9245e-17	7.57933e-15
ENSMUSG00000073242	Dnmt3aos	lncRNA	5.69885	3.92882e-18	1.57097e-15
ENSMUSG00000050108	Bpifc	protein_coding	5.68487	9.98456e-15	9.27195e-13
ENSMUSG00000062345	Serpinb2	protein_coding	5.68305	3.04232e-13	1.5152e-11
ENSMUSG00000042385	Gzmk	protein_coding	5.64548	8.29766e-15	8.12068e-13
ENSMUSG00000110992	Gm35371	lncRNA	5.62581	1.37595e-15	1.9852e-13
ENSMUSG00000033007	Asic4	protein_coding	5.62094	7.85878e-16	1.23652e-13
ENSMUSG00000059898	Dsc3	protein_coding	5.60712	6.74943e-11	1.54596e-09
ENSMUSG00000105512	Gm43714	lncRNA	5.59313	2.73097e-13	1.37482e-11
ENSMUSG00000030244	Gys2	protein_coding	5.50458	9.90767e-15	9.27195e-13
ENSMUSG00000061311	Rag1	protein_coding	5.49268	1.75776e-11	4.79529e-10
ENSMUSG00000038537	Mc3r	protein_coding	5.47946	6.14385e-17	1.50848e-14
ENSMUSG00000109395	Gm45199	TEC	5.47332	3.01267e-13	1.5058e-11
ENSMUSG00000089997	1810020O05Rik	protein_coding	5.47245	2.59972e-13	1.32302e-11
ENSMUSG00000030376	Slc8a2	protein_coding	5.44162	9.24187e-13	4.00433e-11
ENSMUSG00000006567	Atp7b	protein_coding	5.44116	1.45932e-14	1.27645e-12
ENSMUSG00000038745	Nlrp6	protein_coding	5.43564	6.14646e-12	1.94176e-10
ENSMUSG00000053522	Lgals7	protein_coding	5.42762	7.85248e-17	1.85732e-14
ENSMUSG00000107152	Gm43152	TEC	5.39311	7.60374e-14	4.9495e-12
ENSMUSG00000039653	Baat	protein_coding	5.39253	1.65709e-14	1.41843e-12
ENSMUSG00000110391	Gm7269	unprocessed_pseudogene	5.37034	5.39553e-10	9.26508e-09
ENSMUSG00000085081	Rptoros	lncRNA	5.35248	1.0749e-11	3.167e-10
ENSMUSG00000046854	Pip5kl1	protein_coding	5.32727	2.17845e-12	8.04418e-11
ENSMUSG00000115044	Gm48978	TEC	5.29685	3.29565e-13	1.62169e-11
ENSMUSG00000038242	Aox4	protein_coding	5.28654	1.30117e-12	5.30899e-11
ENSMUSG00000045075	Gm9796	lncRNA	5.2645	6.07345e-16	1.02407e-13
ENSMUSG00000037754	Ppp1r16b	protein_coding	5.23521	2.11143e-13	1.11458e-11
ENSMUSG00000087642	Ighe	IG_C_gene	5.22914	3.41468e-14	2.48898e-12
ENSMUSG00000046607	Hrk	protein_coding	5.20448	8.24397e-12	2.51909e-10
ENSMUSG00000086534	Gm16758	lncRNA	5.19458	3.0399e-12	1.06893e-10
ENSMUSG00000091283	Gm17234	lncRNA	5.19316	5.06142e-14	3.47228e-12
ENSMUSG00000100393	Gm29491	lncRNA	5.18915	1.67459e-12	6.49192e-11
ENSMUSG00000081578	Gm12611	processed_pseudogene	5.16556	9.07334e-14	5.61864e-12
ENSMUSG00000029778	Adcyap1r1	protein_coding	5.15135	9.58912e-15	9.19176e-13
ENSMUSG00000086981	Gm12171	lncRNA	5.1098	1.2421e-13	7.27119e-12
ENSMUSG00000079304	Tex52	protein_coding	5.10695	8.89181e-13	3.87666e-11
ENSMUSG00000106271	Gm43752	processed_pseudogene	5.10645	3.98881e-11	9.69156e-10
ENSMUSG00000085682	Gm14267	transcribed_processed_pseudogene	5.10622	5.88054e-14	3.95664e-12
ENSMUSG00000091971	Hspa1a	protein_coding	5.10247	2.72381e-21	6.35329e-18
ENSMUSG00000117567	Gm50056	lncRNA	5.09653	3.32542e-10	6.10635e-09
ENSMUSG00000005763	Cd247	protein_coding	5.07674	1.13403e-12	4.7517e-11
ENSMUSG00000068323	Slc4a5	protein_coding	5.07152	1.73058e-13	9.61089e-12
ENSMUSG00000068740	Celsr2	protein_coding	5.07122	3.52011e-12	1.19283e-10
ENSMUSG00000021559	Dapk1	protein_coding	5.06832	1.19286e-13	7.10389e-12
ENSMUSG00000038677	Scube3	protein_coding	5.04844	8.56585e-20	7.99194e-17
ENSMUSG00000097092	Gm26725	lncRNA	5.02677	4.92444e-14	3.41176e-12
ENSMUSG00000107728	Gm38910	lncRNA	4.92923	1.59157e-15	2.22741e-13
ENSMUSG00000028071	Sh2d2a	protein_coding	4.88564	4.47e-12	1.47542e-10
ENSMUSG00000033470	Cysltr2	protein_coding	4.85797	2.36681e-11	6.08654e-10
ENSMUSG00000050241	Klre1	protein_coding	4.85611	4.05548e-10	7.23012e-09
ENSMUSG00000117721	Gm50221	lncRNA	4.84115	6.91869e-13	3.10343e-11
ENSMUSG00000102619	Gm37849	TEC	4.82726	6.52724e-11	1.50492e-09
ENSMUSG00000111858	Gm48277	lncRNA	4.82698	2.25331e-11	5.83984e-10
ENSMUSG00000116723	Gm46559	lncRNA	4.82165	3.87598e-15	4.58643e-13
ENSMUSG00000118163	Gm41757	lncRNA	4.81819	2.2726e-16	4.6772e-14
ENSMUSG00000058743	Kcnj14	protein_coding	4.80464	4.57727e-14	3.20295e-12
ENSMUSG00000038094	Atp13a4	protein_coding	4.80182	1.24822e-10	2.6468e-09
ENSMUSG00000109438	Gm45073	TEC	4.79706	1.9421e-07	1.57746e-06
ENSMUSG00000112249	Gm30262	lncRNA	4.77236	1.29287e-10	2.71677e-09
ENSMUSG00000117780	Gm3734	lncRNA	4.75889	7.24522e-11	1.65141e-09
ENSMUSG00000032015	Pou2f3	protein_coding	4.75264	4.57303e-14	3.20295e-12
ENSMUSG00000075023	Accsl	protein_coding	4.73334	3.92676e-13	1.85659e-11
ENSMUSG00000086801	Gm15943	lncRNA	4.72687	1.54082e-11	4.27854e-10
ENSMUSG00000032718	Mansc1	protein_coding	4.72195	7.51945e-16	1.22366e-13
ENSMUSG00000086231	Rapgef4os3	lncRNA	4.70777	1.01305e-14	9.3274e-13
ENSMUSG00000108930	Gm10648	lncRNA	4.69385	1.42987e-12	5.75031e-11
ENSMUSG00000091983	Olfr457	protein_coding	4.67264	3.66122e-09	4.93629e-08
ENSMUSG00000023914	Mep1a	protein_coding	4.66578	1.0307e-13	6.35444e-12
ENSMUSG00000062960	Kdr	protein_coding	4.65174	1.96618e-11	5.27141e-10
ENSMUSG00000092586	Ly6g6c	protein_coding	4.64185	1.70159e-10	3.4413e-09
ENSMUSG00000044667	Plppr4	protein_coding	4.63878	7.72307e-14	4.95944e-12
ENSMUSG00000040489	Sox30	protein_coding	4.63036	1.14785e-12	4.79529e-11
ENSMUSG00000103445	Gm36948	TEC	4.6149	7.02566e-05	0.000278302
ENSMUSG00000118237	Gm50133	lncRNA	4.6021	8.01485e-13	3.54962e-11
ENSMUSG00000059406	Tmprss9	protein_coding	4.58801	2.34895e-13	1.21754e-11
ENSMUSG00000047259	Mc4r	protein_coding	4.57508	1.92117e-07	1.565e-06
ENSMUSG00000036921	Tex46	protein_coding	4.56813	5.38059e-11	1.26557e-09
ENSMUSG00000051225	Fam83a	protein_coding	4.55771	4.28849e-14	3.03118e-12
ENSMUSG00000103965	Gm30173	lncRNA	4.53711	2.05542e-13	1.09375e-11
ENSMUSG00000024154	Gtf2a1l	protein_coding	4.53514	2.5419e-11	6.47641e-10
ENSMUSG00000029120	Ppp2r2c	protein_coding	4.53182	6.99488e-11	1.59695e-09
ENSMUSG00000046108	Il17c	protein_coding	4.50708	2.01352e-11	5.36747e-10
ENSMUSG00000107313	Gm43332	lncRNA	4.50493	6.92147e-09	8.54951e-08
ENSMUSG00000020396	Nefh	protein_coding	4.49658	1.28899e-11	3.68903e-10
ENSMUSG00000106353	Gm43726	processed_pseudogene	4.49206	6.91767e-13	3.10343e-11
ENSMUSG00000047013	Fbxo41	protein_coding	4.47012	1.62304e-12	6.34158e-11
ENSMUSG00000102764	Gm37183	TEC	4.43283	2.24388e-11	5.82618e-10
ENSMUSG00000013584	Aldh1a2	protein_coding	4.4321	8.26989e-09	9.94305e-08
ENSMUSG00000098959	Gm27230	lncRNA	4.42755	1.23437e-09	1.92802e-08
ENSMUSG00000053461	Hhipl2	protein_coding	4.42249	1.63793e-13	9.20594e-12
ENSMUSG00000106121	Gm42679	lncRNA	4.41763	1.1938e-11	3.45904e-10
ENSMUSG00000110816	Gm19178	processed_pseudogene	4.40907	1.76127e-06	1.0879e-05
ENSMUSG00000092557	Gm8696	processed_pseudogene	4.39828	9.54065e-11	2.09939e-09
ENSMUSG00000008932	Slc1a7	protein_coding	4.38612	4.39776e-13	2.03797e-11
ENSMUSG00000007480	Mc5r	protein_coding	4.3671	8.27318e-11	1.85253e-09
ENSMUSG00000006574	Slc4a1	protein_coding	4.35808	9.37198e-13	4.04818e-11
ENSMUSG00000033187	BC016579	protein_coding	4.34213	6.87914e-09	8.51978e-08
ENSMUSG00000108900	Ccdc194	protein_coding	4.34001	1.2097e-07	1.0444e-06
ENSMUSG00000093862	Gm5117	processed_pseudogene	4.30336	6.72136e-12	2.10437e-10
ENSMUSG00000038199	Iqca1l	protein_coding	4.29939	2.16083e-10	4.28948e-09
ENSMUSG00000110429	Gm2059	processed_pseudogene	4.29863	2.93474e-10	5.52782e-09
ENSMUSG00000073063	Hbq1b	protein_coding	4.2851	6.62944e-11	1.52346e-09
ENSMUSG00000019737	Syne4	protein_coding	4.28397	1.48462e-11	4.16377e-10
ENSMUSG00000039004	Bmp6	protein_coding	4.28198	2.30926e-14	1.84591e-12
ENSMUSG00000037106	Fer1l6	protein_coding	4.27642	2.16625e-12	8.02028e-11
ENSMUSG00000115207	Gm49132	TEC	4.24786	2.0019e-12	7.49108e-11
ENSMUSG00000100625	1700016G22Rik	lncRNA	4.24748	2.33021e-15	3.0437e-13
ENSMUSG00000110350	Gm10252	TEC	4.22454	8.39867e-12	2.55521e-10
ENSMUSG00000039621	Prex1	protein_coding	4.20009	1.89001e-15	2.54333e-13
ENSMUSG00000043165	Lor	protein_coding	4.19301	3.65492e-08	3.67726e-07
ENSMUSG00000041046	Ramp3	protein_coding	4.1659	4.43512e-12	1.47084e-10
ENSMUSG00000046167	Gldn	protein_coding	4.15435	4.95991e-14	3.41941e-12
ENSMUSG00000112662	Gm47922	lncRNA	4.13772	1.22242e-12	5.04656e-11
ENSMUSG00000109248	Gm44993	lncRNA	4.11013	1.5075e-08	1.67417e-07
ENSMUSG00000055216	9430025C20Rik	pseudogene	4.09548	9.00157e-12	2.72088e-10
ENSMUSG00000051648	Kctd19	protein_coding	4.09167	4.05006e-15	4.72338e-13
ENSMUSG00000113338	A530046M15Rik	lncRNA	4.08954	3.57579e-09	4.83043e-08
ENSMUSG00000020279	Il9r	protein_coding	4.0784	1.47027e-12	5.89583e-11
ENSMUSG00000049741	Rxfp4	protein_coding	4.07367	1.82059e-13	9.9918e-12
ENSMUSG00000079138	Gm8818	processed_pseudogene	4.07185	1.66671e-13	9.29308e-12
ENSMUSG00000061531	Tmem236	protein_coding	4.05267	2.72206e-09	3.81333e-08
ENSMUSG00000028339	Col15a1	protein_coding	4.03036	9.04174e-15	8.72683e-13
ENSMUSG00000102608	Gm37267	lncRNA	4.02296	4.04599e-11	9.79649e-10
ENSMUSG00000033688	1300017J02Rik	protein_coding	4.02136	2.55903e-08	2.67066e-07
ENSMUSG00000087119	Atg4a-ps	protein_coding	4.02048	2.33564e-09	3.32864e-08
ENSMUSG00002076161	7SK	misc_RNA	4.01934	5.95958e-10	1.00974e-08
ENSMUSG00000106000	Gm16508	lncRNA	4.01418	2.29246e-13	1.19652e-11
ENSMUSG00000063522	Ly6m	protein_coding	4.00273	5.84005e-10	9.93093e-09
ENSMUSG00000036858	Ptcra	protein_coding	3.99704	3.18384e-08	3.24766e-07
ENSMUSG00000032259	Drd2	protein_coding	3.99227	7.44272e-13	3.3067e-11
ENSMUSG00000011382	Dhdh	protein_coding	3.99141	1.04877e-10	2.27206e-09
ENSMUSG00000069072	Slc7a14	protein_coding	3.97649	1.20204e-13	7.12822e-12
ENSMUSG00000034057	Myrfl	protein_coding	3.96423	2.6121e-10	5.06321e-09
ENSMUSG00000103408	Gm37933	lncRNA	3.94881	3.87783e-08	3.87645e-07
ENSMUSG00000019027	Dnah1	protein_coding	3.94065	1.58608e-13	8.9867e-12
ENSMUSG00000091735	Gpr62	protein_coding	3.9402	4.93817e-11	1.17491e-09
ENSMUSG00000108940	Gm45719	TEC	3.93755	3.69517e-12	1.24014e-10
ENSMUSG00000044433	Camsap3	protein_coding	3.93097	1.93728e-08	2.08396e-07
ENSMUSG00000052270	Fpr2	protein_coding	3.89184	2.19572e-09	3.18767e-08
ENSMUSG00000115846	Gm41144	lncRNA	3.88794	1.95784e-07	1.58913e-06
ENSMUSG00000107741	Gm2011	transcribed_unprocessed_pseudogene	3.87702	1.11201e-13	6.73703e-12
ENSMUSG00000042678	Myo15	protein_coding	3.87578	1.03266e-10	2.24064e-09
ENSMUSG00000054404	Slfn5	protein_coding	3.8602	6.56154e-07	4.58456e-06
ENSMUSG00000032548	Slco2a1	protein_coding	3.83843	1.21735e-11	3.52001e-10
ENSMUSG00000099773	Hmgb1-rs16	processed_pseudogene	3.83006	5.58795e-09	7.17237e-08
ENSMUSG00000082895	Rpsa-ps9	processed_pseudogene	3.82189	4.81737e-11	1.14854e-09
ENSMUSG00000042708	Shcbp1l	protein_coding	3.80678	2.73202e-10	5.23615e-09
ENSMUSG00000039860	Srrm3	protein_coding	3.79809	3.71301e-11	9.10044e-10
ENSMUSG00000063804	Lin28b	protein_coding	3.79273	3.86439e-06	2.15381e-05
ENSMUSG00000050050	Ccdc158	protein_coding	3.79038	2.64711e-07	2.05956e-06
ENSMUSG00000096001	2610528A11Rik	protein_coding	3.78534	2.1091e-11	5.55873e-10
ENSMUSG00000024140	Epas1	protein_coding	3.7796	2.45647e-10	4.8149e-09
ENSMUSG00000052336	Cx3cr1	protein_coding	3.76826	6.87889e-11	1.57304e-09
ENSMUSG00000109227	Gm29791	transcribed_processed_pseudogene	3.76703	6.13991e-10	1.03528e-08
ENSMUSG00000100980	Gm29100	lncRNA	3.75989	1.62674e-12	6.34158e-11
ENSMUSG00000022197	Pdzd2	protein_coding	3.7587	5.84705e-16	9.97921e-14
ENSMUSG00000040229	Gpr34	protein_coding	3.74787	7.67824e-08	7.03252e-07
ENSMUSG00000097619	4833422M21Rik	lncRNA	3.7296	5.14733e-10	8.86063e-09
ENSMUSG00000029658	Wdr95	protein_coding	3.72308	2.41985e-14	1.90187e-12
ENSMUSG00000025726	Slc28a1	protein_coding	3.71537	5.44911e-09	7.01566e-08
ENSMUSG00000115793	Gm48961	TEC	3.71227	1.08643e-06	7.1116e-06
ENSMUSG00000035860	Cdhr3	protein_coding	3.71058	1.52797e-11	4.26424e-10
ENSMUSG00000005251	Ripk4	protein_coding	3.70974	2.74417e-09	3.83281e-08
ENSMUSG00000101009	1700108F19Rik	lncRNA	3.70624	1.58491e-09	2.40312e-08
ENSMUSG00000011154	Cfap161	protein_coding	3.69408	5.02484e-10	8.67065e-09
ENSMUSG00000100711	Gm29461	lncRNA	3.67828	9.9611e-09	1.16853e-07
ENSMUSG00000034917	Tjp3	protein_coding	3.66153	1.56719e-11	4.34313e-10
ENSMUSG00000069272	H2ac8	protein_coding	3.64841	3.85853e-05	0.000164284
ENSMUSG00000108820	Gm44620	TEC	3.6412	1.38305e-10	2.87177e-09
ENSMUSG00000109864	Eid3	protein_coding	3.63541	2.26021e-19	1.75731e-16
ENSMUSG00000022388	Ttll8	protein_coding	3.63485	9.35111e-11	2.06744e-09
ENSMUSG00000085826	Gm15638	lncRNA	3.63115	2.44989e-14	1.90187e-12
ENSMUSG00000029468	P2rx7	protein_coding	3.59972	2.07926e-21	5.81986e-18
ENSMUSG00000040205	Cuzd1	protein_coding	3.59514	2.92557e-09	4.05781e-08
ENSMUSG00000108196	Gm36328	lncRNA	3.59367	5.02029e-10	8.67065e-09
ENSMUSG00000091997	Gm6611	processed_pseudogene	3.58902	6.00421e-08	5.66233e-07
ENSMUSG00000021708	Rasgrf2	protein_coding	3.58804	7.43795e-15	7.48879e-13
ENSMUSG00000035394	Cfap53	protein_coding	3.57152	1.48348e-09	2.28146e-08
ENSMUSG00000100174	Gm28719	TEC	3.57125	3.74093e-11	9.15286e-10
ENSMUSG00000029195	Klb	protein_coding	3.56709	1.41205e-12	5.69502e-11
ENSMUSG00000117579	Gm50023	lncRNA	3.55771	8.37884e-10	1.3572e-08
ENSMUSG00000022824	Muc13	protein_coding	3.54651	9.90334e-13	4.25145e-11
ENSMUSG00000036931	Nfkbid	protein_coding	3.53474	1.04806e-14	9.58669e-13
ENSMUSG00000026175	Vil1	protein_coding	3.52302	1.89576e-10	3.80647e-09
ENSMUSG00000007033	Hspa1l	protein_coding	3.52119	6.91058e-08	6.41166e-07
ENSMUSG00000026715	Serpinc1	protein_coding	3.51627	1.45406e-11	4.09571e-10
ENSMUSG00000089748	Matr3-ps2	processed_pseudogene	3.50997	1.86489e-07	1.52895e-06
ENSMUSG00000107451	Gm44421	lncRNA	3.50958	1.93394e-11	5.21493e-10
ENSMUSG00000117014	Gm9300	processed_pseudogene	3.50832	1.98094e-12	7.43535e-11
ENSMUSG00000105561	Gm43462	lncRNA	3.50251	8.77893e-08	7.92653e-07
ENSMUSG00000022037	Clu	protein_coding	3.49575	1.09228e-17	3.32314e-15
ENSMUSG00000035032	Nek11	protein_coding	3.48517	2.57617e-09	3.62711e-08
ENSMUSG00000112765	9430078K24Rik	lncRNA	3.48463	3.15647e-15	3.94418e-13
ENSMUSG00000103655	Gm37202	lncRNA	3.47547	8.67711e-09	1.03615e-07
ENSMUSG00000038011	Dnah10	protein_coding	3.466	2.58051e-13	1.31804e-11
ENSMUSG00000028909	Ptpru	protein_coding	3.46188	7.10254e-14	4.64486e-12
ENSMUSG00000021367	Edn1	protein_coding	3.45456	1.9647e-14	1.62332e-12
ENSMUSG00000005089	Slc1a2	protein_coding	3.44667	1.09833e-07	9.60148e-07
ENSMUSG00000039462	Col10a1	protein_coding	3.44218	2.40315e-13	1.24104e-11
ENSMUSG00000115391	Gm49123	lncRNA	3.433	7.01097e-08	6.48075e-07
ENSMUSG00000018543	1700001P01Rik	protein_coding	3.43154	4.07521e-09	5.44723e-08
ENSMUSG00000104214	Gm36638	TEC	3.42183	2.4028e-05	0.000107918
ENSMUSG00000114524	Gm48357	lncRNA	3.41788	5.34964e-08	5.12445e-07
ENSMUSG00000037818	Abhd18	protein_coding	3.41326	4.64178e-12	1.52012e-10
ENSMUSG00000052748	Swt1	protein_coding	3.4108	2.34611e-15	3.0437e-13
ENSMUSG00000040838	Gm11639	protein_coding	3.3983	4.51018e-10	7.89e-09
ENSMUSG00000070000	Fcho1	protein_coding	3.3846	4.65424e-08	4.53594e-07
ENSMUSG00000118094	Gm52988	lncRNA	3.37747	1.94205e-07	1.57746e-06
ENSMUSG00000024205	Rpl36-ps2	processed_pseudogene	3.37657	2.06662e-06	1.25259e-05
ENSMUSG00000108614	2610306O10Rik	TEC	3.37394	7.69309e-05	0.000301076
ENSMUSG00000031294	D630029K05Rik	lncRNA	3.35368	2.32052e-09	3.31047e-08
ENSMUSG00000015829	Tnr	protein_coding	3.35143	3.24698e-11	8.09155e-10
ENSMUSG00000018459	Slc13a3	protein_coding	3.3476	4.6885e-12	1.52594e-10
ENSMUSG00000085002	Gm12984	lncRNA	3.34758	2.8432e-07	2.19837e-06
ENSMUSG00000022262	Dnah5	protein_coding	3.34102	7.14432e-06	3.7004e-05
ENSMUSG00000073119	Speer4a	protein_coding	3.32481	6.98257e-08	6.46303e-07
ENSMUSG00000055561	Spink5	protein_coding	3.31931	6.61682e-09	8.23864e-08
ENSMUSG00000033177	Tmprss7	protein_coding	3.308	2.02625e-11	5.37071e-10
ENSMUSG00000035592	Krt33a	protein_coding	3.30632	3.50783e-09	4.74778e-08
ENSMUSG00000102365	Gm37045	TEC	3.30374	3.60038e-10	6.54213e-09
ENSMUSG00000074817	Papolb	protein_coding	3.29742	1.58847e-07	1.32665e-06
ENSMUSG00000090173	Fbxw10	protein_coding	3.29549	1.85278e-09	2.75394e-08
ENSMUSG00000079173	Zan	protein_coding	3.29044	1.98076e-07	1.60607e-06
ENSMUSG00000110453	Gm32352	lncRNA	3.28977	2.33832e-08	2.45866e-07
ENSMUSG00000097583	6430590A07Rik	lncRNA	3.28271	1.23089e-07	1.05943e-06
ENSMUSG00000111846	Gm47271	lncRNA	3.27788	2.13865e-12	7.93909e-11
ENSMUSG00000115729	Gm5468	lncRNA	3.2684	3.81736e-11	9.30731e-10
ENSMUSG00000040147	Maob	protein_coding	3.26633	9.60478e-10	1.53622e-08
ENSMUSG00000039070	Cpa4	protein_coding	3.24803	3.03486e-12	1.06893e-10
ENSMUSG00000090877	Hspa1b	protein_coding	3.23721	5.8807e-23	4.11502e-19
ENSMUSG00000110867	Gm7368	processed_pseudogene	3.23438	5.83009e-08	5.5167e-07
ENSMUSG00000110673	Gm45833	lncRNA	3.23192	1.11238e-10	2.38769e-09
ENSMUSG00000020395	Itk	protein_coding	3.22573	2.54937e-07	1.99791e-06
ENSMUSG00000043794	D830025C05Rik	lncRNA	3.21327	8.78917e-07	5.93364e-06
ENSMUSG00000114996	Gm48958	TEC	3.21321	4.35934e-07	3.19251e-06
ENSMUSG00000033022	Cdo1	protein_coding	3.21051	1.643e-11	4.51746e-10
ENSMUSG00000017943	Gdap1l1	protein_coding	3.20676	1.73912e-12	6.65319e-11
ENSMUSG00000035033	Tbr1	protein_coding	3.20342	1.55857e-06	9.80767e-06
ENSMUSG00000041323	Ak7	protein_coding	3.19998	6.16056e-10	1.03751e-08
ENSMUSG00000041798	Gck	protein_coding	3.17711	1.87524e-07	1.53205e-06
ENSMUSG00000074647	Fam83c	protein_coding	3.16018	1.50314e-09	2.30409e-08
ENSMUSG00000028217	Cdh17	protein_coding	3.15346	1.02632e-10	2.23033e-09
ENSMUSG00000032221	Mns1	protein_coding	3.15039	8.95649e-22	4.1782e-18
ENSMUSG00000103869	Gm37420	TEC	3.15034	2.88448e-05	0.000126467
ENSMUSG00000026831	1700007K13Rik	protein_coding	3.14983	3.66866e-17	9.33506e-15
ENSMUSG00000035041	Creb3l3	protein_coding	3.14851	2.70149e-12	9.70674e-11
ENSMUSG00000063623	C230062I16Rik	transcribed_unprocessed_pseudogene	3.13998	1.67352e-14	1.41843e-12
ENSMUSG00000078491	Gm13090	protein_coding	3.13137	1.36773e-11	3.89846e-10
ENSMUSG00000072919	Noxred1	protein_coding	3.12458	8.24169e-15	8.12068e-13
ENSMUSG00000020121	Srgap1	protein_coding	3.12154	2.7464e-13	1.37763e-11
ENSMUSG00000087581	Gm11571	lncRNA	3.11601	7.09854e-05	0.000280718
ENSMUSG00000044749	Abca6	protein_coding	3.11432	2.20846e-10	4.37163e-09
ENSMUSG00000045467	Ttll13	protein_coding	3.11286	4.96894e-13	2.28751e-11
ENSMUSG00000032611	1700102P08Rik	protein_coding	3.1052	4.36478e-09	5.79556e-08
ENSMUSG00000106219	5830416I19Rik	lncRNA	3.10424	9.31998e-06	4.69521e-05
ENSMUSG00000112803	Gm36543	lncRNA	3.09263	9.15172e-07	6.13402e-06
ENSMUSG00000117444	Gm50020	lncRNA	3.08235	2.76633e-09	3.85605e-08
ENSMUSG00000025758	Plk4	protein_coding	3.08048	5.35468e-15	5.8633e-13
ENSMUSG00000062284	Gm6030	processed_pseudogene	3.06796	3.29159e-06	1.86956e-05
ENSMUSG00000113730	Gm47805	lncRNA	3.06667	1.71441e-05	8.00307e-05
ENSMUSG00000040086	Tnni3k	protein_coding	3.05893	9.18145e-09	1.08777e-07
ENSMUSG00000001227	Sema6b	protein_coding	3.05559	1.6666e-13	9.29308e-12
ENSMUSG00000096361	Gm5814	processed_pseudogene	3.0534	1.58367e-11	4.38012e-10
ENSMUSG00000112301	Gm10752	TEC	3.05084	3.1764e-09	4.3536e-08
ENSMUSG00000038224	Serpinf2	protein_coding	3.04348	3.00369e-08	3.08866e-07
ENSMUSG00000021255	Esrrb	protein_coding	3.03952	1.85686e-09	2.75575e-08
ENSMUSG00000102151	Gm37472	TEC	3.02839	8.00121e-07	5.46762e-06
ENSMUSG00000024737	Slc15a3	protein_coding	3.0246	7.41145e-09	9.04301e-08
ENSMUSG00000041264	Uspl1	protein_coding	3.02233	1.42812e-20	2.49831e-17
ENSMUSG00000024842	Cabp4	protein_coding	3.00999	1.54156e-10	3.16802e-09
ENSMUSG00000101210	Gm28720	TEC	3.00945	9.57759e-09	1.12732e-07
ENSMUSG00000018844	Fndc8	protein_coding	3.00693	1.00415e-09	1.60241e-08
ENSMUSG00000051022	Hs3st1	protein_coding	2.99924	1.93522e-08	2.08334e-07
ENSMUSG00000073274	Gm14636	lncRNA	2.99193	1.24955e-09	1.94955e-08
ENSMUSG00000087141	Plcxd2	protein_coding	2.96512	8.11425e-19	4.36765e-16
ENSMUSG00000084497	Gm22107	snRNA	2.95505	5.22811e-08	5.01834e-07
ENSMUSG00000048012	Zfp473	protein_coding	2.95203	3.64191e-10	6.59359e-09
ENSMUSG00000029727	Cyp3a13	protein_coding	2.94893	7.84324e-11	1.76757e-09
ENSMUSG00000047108	Dnajb7	protein_coding	2.94236	0.000382751	0.00123452
ENSMUSG00000107689	Gm44386	lncRNA	2.93155	1.83197e-06	1.12548e-05
ENSMUSG00000052819	Best2	protein_coding	2.92649	1.94e-07	1.57746e-06
ENSMUSG00000017737	Mmp9	protein_coding	2.92639	2.32106e-11	6.0043e-10
ENSMUSG00000021356	Irf4	protein_coding	2.92592	5.67393e-08	5.39081e-07
ENSMUSG00000102263	Gm31415	lncRNA	2.92385	4.01405e-11	9.73599e-10
ENSMUSG00000097665	Gm16853	lncRNA	2.91437	2.73874e-10	5.23615e-09
ENSMUSG00000045551	Fpr1	protein_coding	2.90865	1.66486e-08	1.83174e-07
ENSMUSG00000107167	Gm34653	protein_coding	2.90364	1.8736e-07	1.53205e-06
ENSMUSG00000044122	Proca1	protein_coding	2.88459	1.57061e-13	8.93525e-12
ENSMUSG00000038517	Tbkbp1	protein_coding	2.87912	1.1858e-06	7.66877e-06
ENSMUSG00000086154	Gm16196	lncRNA	2.87412	5.19301e-07	3.74234e-06
ENSMUSG00000112822	A130012E19Rik	TEC	2.87024	8.21573e-09	9.88642e-08
ENSMUSG00000032285	Dnaja4	protein_coding	2.86929	1.55022e-21	5.42384e-18
ENSMUSG00000082361	Btc	protein_coding	2.86387	4.48046e-13	2.06944e-11
ENSMUSG00000038729	Pakap	protein_coding	2.86336	3.46627e-06	1.95686e-05
ENSMUSG00000086331	Gm16310	lncRNA	2.86099	7.92723e-10	1.29453e-08
ENSMUSG00000107603	Gm43921	TEC	2.85282	1.38791e-06	8.83304e-06
ENSMUSG00000102817	Gm6185	transcribed_unprocessed_pseudogene	2.84558	1.20088e-10	2.55416e-09
ENSMUSG00000018830	Myh11	protein_coding	2.83692	5.21622e-12	1.67433e-10
ENSMUSG00000058869	Gm4832	transcribed_processed_pseudogene	2.83528	8.58664e-08	7.76794e-07
ENSMUSG00000062157	Ifnlr1	protein_coding	2.82981	1.63617e-09	2.47015e-08
ENSMUSG00000024232	Bambi	protein_coding	2.81861	5.03077e-10	8.67065e-09
ENSMUSG00000110433	Gm45820	lncRNA	2.81273	5.64441e-09	7.23384e-08
ENSMUSG00000103006	4933417C20Rik	TEC	2.81263	7.37371e-10	1.21263e-08
ENSMUSG00000110622	Iqcn	protein_coding	2.80831	5.3575e-12	1.71183e-10
ENSMUSG00000033597	Caskin1	protein_coding	2.80647	2.31753e-10	4.5746e-09
ENSMUSG00000005355	Casp14	protein_coding	2.80277	9.4439e-12	2.83014e-10
ENSMUSG00000106205	C230096K16Rik	TEC	2.80238	8.76376e-06	4.44863e-05
ENSMUSG00000075014	Gm10800	protein_coding	2.80004	1.78412e-06	1.09994e-05
ENSMUSG00000019935	Slc17a8	protein_coding	2.7858	1.53648e-09	2.34237e-08
ENSMUSG00000022809	Nr1i2	protein_coding	2.78543	4.46943e-07	3.26801e-06
ENSMUSG00000036492	Rnf39	protein_coding	2.78532	7.73603e-11	1.75187e-09
ENSMUSG00000069268	H2bc7	protein_coding	2.7822	8.42842e-09	1.01076e-07
ENSMUSG00000030849	Fgfr2	protein_coding	2.77838	1.30612e-11	3.73044e-10
ENSMUSG00000062591	Tubb4a	protein_coding	2.77596	9.65092e-11	2.11619e-09
ENSMUSG00000086964	Gm15948	lncRNA	2.77084	2.39625e-08	2.51014e-07
ENSMUSG00000114709	Gm47920	lncRNA	2.77005	7.33067e-05	0.000288831
ENSMUSG00000085914	Gm14320	lncRNA	2.76876	4.73345e-10	8.25993e-09
ENSMUSG00000079554	Aox2	protein_coding	2.76315	3.26497e-11	8.10165e-10
ENSMUSG00000103174	Gm37168	lncRNA	2.76165	9.18099e-12	2.76181e-10
ENSMUSG00000020609	Apob	protein_coding	2.75853	3.03079e-08	3.10512e-07
ENSMUSG00000101268	2010310C07Rik	lncRNA	2.75203	1.32283e-09	2.05472e-08
ENSMUSG00000071633	Gm4952	protein_coding	2.74975	9.77455e-08	8.69643e-07
ENSMUSG00000040866	Rsph6a	protein_coding	2.74244	1.0203e-10	2.22071e-09
ENSMUSG00000020481	Ankrd36	protein_coding	2.73091	2.31909e-07	1.83989e-06
ENSMUSG00000113656	Gm47370	TEC	2.72876	7.7382e-06	3.97271e-05
ENSMUSG00000081433	Serpinb1-ps1	unprocessed_pseudogene	2.7201	1.51871e-07	1.27654e-06
ENSMUSG00000041062	Mslnl	protein_coding	2.7184	5.5405e-12	1.76226e-10
ENSMUSG00000046613	Vwa5b2	protein_coding	2.71595	2.01016e-07	1.62614e-06
ENSMUSG00000053297	AI854703	protein_coding	2.71489	8.46081e-08	7.67395e-07
ENSMUSG00000043782	Bicdl2	protein_coding	2.71478	9.02096e-09	1.07263e-07
ENSMUSG00000104925	Gm43061	lncRNA	2.70564	9.52279e-05	0.000362446
ENSMUSG00000090516	Rps11-ps1	processed_pseudogene	2.7046	3.60614e-06	2.0252e-05
ENSMUSG00000050671	Ism2	protein_coding	2.70394	9.84554e-07	6.54058e-06
ENSMUSG00000017720	Trp53tg5	protein_coding	2.69288	7.42539e-07	5.10906e-06
ENSMUSG00000059659	Gm10069	lncRNA	2.68995	1.99808e-18	9.02035e-16
ENSMUSG00000014850	Msh3	protein_coding	2.68373	2.92704e-15	3.72399e-13
ENSMUSG00000022483	Col2a1	protein_coding	2.68368	3.10463e-07	2.37169e-06
ENSMUSG00000015365	Mov10l1	protein_coding	2.68262	7.30469e-07	5.04088e-06
ENSMUSG00000106940	Gm42930	TEC	2.68145	1.04095e-06	6.85881e-06
ENSMUSG00000097784	A430105J06Rik	lncRNA	2.6809	4.1494e-10	7.3694e-09
ENSMUSG00000112596	Gm48804	TEC	2.67762	2.33057e-06	1.39148e-05
ENSMUSG00000036030	Prtg	protein_coding	2.67263	1.49385e-09	2.29237e-08
ENSMUSG00000039037	St6galnac5	protein_coding	2.67229	1.11737e-05	5.52567e-05
ENSMUSG00000039131	Gipc2	protein_coding	2.66675	1.24693e-13	7.27119e-12
ENSMUSG00000111997	Gm5176	transcribed_processed_pseudogene	2.66233	1.20581e-06	7.7802e-06
ENSMUSG00000021879	Dnah12	protein_coding	2.66174	4.14754e-08	4.11666e-07
ENSMUSG00000033427	Upb1	protein_coding	2.66046	3.39019e-07	2.56187e-06
ENSMUSG00000039329	Tex19.1	protein_coding	2.65685	3.29161e-07	2.49411e-06
ENSMUSG00000006764	Tph2	protein_coding	2.65579	1.08226e-08	1.25904e-07
ENSMUSG00000103030	E330011M16Rik	TEC	2.65541	2.46935e-07	1.94368e-06
ENSMUSG00000020419	Hormad2	protein_coding	2.65466	3.76739e-08	3.77414e-07
ENSMUSG00000103292	Gm35048	TEC	2.65329	1.12824e-09	1.77794e-08
ENSMUSG00000056270	Prr9	protein_coding	2.65108	2.99454e-07	2.29755e-06
ENSMUSG00000035561	Aldh1b1	protein_coding	2.65021	1.26886e-08	1.44255e-07
ENSMUSG00000069273	H3c6	protein_coding	2.64877	2.16522e-10	4.2921e-09
ENSMUSG00000058809	Hspd1-ps3	processed_pseudogene	2.64272	1.52187e-16	3.38072e-14
ENSMUSG00000054304	D130007C19Rik	pseudogene	2.64231	7.34431e-09	8.97674e-08
ENSMUSG00000000247	Lhx2	protein_coding	2.64139	3.51583e-08	3.55285e-07
ENSMUSG00000058248	Kcnh1	protein_coding	2.64131	5.21101e-12	1.67433e-10
ENSMUSG00000111091	Gm48651	lncRNA	2.63604	0.000185578	0.000650594
ENSMUSG00000044176	Spink10	protein_coding	2.63482	1.26653e-10	2.6775e-09
ENSMUSG00000028766	Alpl	protein_coding	2.62718	1.38072e-09	2.13516e-08
ENSMUSG00000032257	Ankk1	protein_coding	2.62153	4.35863e-09	5.79288e-08
ENSMUSG00000105198	Gm42502	TEC	2.61925	5.12425e-06	2.76141e-05
ENSMUSG00000090053	Pakap	protein_coding	2.61853	8.07172e-08	7.34962e-07
ENSMUSG00000073018	Gm1070	transcribed_unprocessed_pseudogene	2.61096	1.01579e-12	4.34741e-11
ENSMUSG00000046490	Rnf222	protein_coding	2.60848	8.96057e-06	4.5403e-05
ENSMUSG00000082008	Gm12390	processed_pseudogene	2.60666	4.13069e-06	2.27684e-05
ENSMUSG00000007279	Scube2	protein_coding	2.60589	1.82473e-09	2.7196e-08
ENSMUSG00000074785	Plxnc1	protein_coding	2.60291	4.67493e-08	4.55293e-07
ENSMUSG00000036862	Dchs1	protein_coding	2.6017	2.34178e-09	3.33401e-08
ENSMUSG00000025980	Hspd1	protein_coding	2.60141	3.95928e-23	4.11502e-19
ENSMUSG00000083064	Gm7785	processed_pseudogene	2.60083	4.20094e-15	4.81903e-13
ENSMUSG00000108738	Gm44777	lncRNA	2.59632	1.04303e-13	6.40231e-12
ENSMUSG00000025489	Ifitm5	protein_coding	2.59568	7.33966e-05	0.000288995
ENSMUSG00000020607	Lratd1	protein_coding	2.58805	3.02227e-08	3.09885e-07
ENSMUSG00000003279	Dlgap1	protein_coding	2.57251	1.47736e-10	3.05401e-09
ENSMUSG00000049112	Oxtr	protein_coding	2.57099	5.5293e-07	3.95271e-06
ENSMUSG00000041757	Plekha6	protein_coding	2.56906	5.52921e-16	9.67267e-14
ENSMUSG00000044165	Bcl2l15	protein_coding	2.56677	3.4642e-07	2.61494e-06
ENSMUSG00000101581	C430002N11Rik	lncRNA	2.56196	1.19813e-07	1.03569e-06
ENSMUSG00000019992	Mtfr2	protein_coding	2.56081	3.15923e-12	1.10175e-10
ENSMUSG00000110863	Gm34655	lncRNA	2.55782	1.60228e-08	1.76567e-07
ENSMUSG00000063767	S100a7a	protein_coding	2.55203	6.24197e-09	7.8885e-08
ENSMUSG00000100228	Gm29257	processed_pseudogene	2.54955	2.67562e-07	2.07683e-06
ENSMUSG00000055937	Krt28	protein_coding	2.54842	4.06108e-11	9.7991e-10
ENSMUSG00000031303	Map3k15	protein_coding	2.54476	9.12767e-12	2.75305e-10
ENSMUSG00000020447	Npc1l1	protein_coding	2.54246	7.47747e-09	9.11561e-08
ENSMUSG00000017639	Rab11fip4	protein_coding	2.53202	1.82366e-11	4.95575e-10
ENSMUSG00000020169	Best3	protein_coding	2.52402	3.13991e-14	2.32503e-12
ENSMUSG00000043789	Vwce	protein_coding	2.52369	1.36622e-09	2.11708e-08
ENSMUSG00000036168	Ccdc38	protein_coding	2.52272	2.38109e-08	2.49614e-07
ENSMUSG00000005483	Dnajb1	protein_coding	2.51521	2.23288e-17	6.14655e-15
ENSMUSG00000028341	Nr4a3	protein_coding	2.5129	2.37025e-11	6.08654e-10
ENSMUSG00000055945	Prr18	protein_coding	2.50647	8.11169e-09	9.79492e-08
ENSMUSG00000073568	Arl14epl	protein_coding	2.50144	1.33194e-08	1.50326e-07
ENSMUSG00000015085	Entpd2	protein_coding	2.48538	1.13784e-09	1.78922e-08
ENSMUSG00000002578	Ikzf4	protein_coding	2.48529	1.616e-10	3.3058e-09
ENSMUSG00000029657	Hsph1	protein_coding	2.47588	4.75558e-19	3.16925e-16
ENSMUSG00000044835	Ankrd45	protein_coding	2.47389	2.20255e-09	3.19371e-08
ENSMUSG00000030359	Pzp	protein_coding	2.46874	4.04895e-13	1.90151e-11
ENSMUSG00000103685	Gm37074	TEC	2.46142	4.93076e-10	8.53694e-09
ENSMUSG00000032265	Tent5a	protein_coding	2.45629	3.0641e-16	5.87426e-14
ENSMUSG00000054889	Dsp	protein_coding	2.45516	1.27081e-10	2.67846e-09
ENSMUSG00000019947	Arid5b	protein_coding	2.4548	3.57208e-15	4.30959e-13
ENSMUSG00000072723	Gm10044	transcribed_unprocessed_pseudogene	2.45204	7.06351e-08	6.5207e-07
ENSMUSG00000048764	Tmprss11f	protein_coding	2.4492	5.44133e-07	3.9052e-06
ENSMUSG00000101400	Gm29596	processed_pseudogene	2.44621	3.26639e-07	2.47902e-06
ENSMUSG00000027263	Tubgcp4	protein_coding	2.44223	7.19066e-18	2.45124e-15
ENSMUSG00000087535	Zmiz1os1	lncRNA	2.43691	6.59692e-06	3.44621e-05
ENSMUSG00000020437	Myo1g	protein_coding	2.42838	2.63176e-07	2.0519e-06
ENSMUSG00000063142	Kcnma1	protein_coding	2.41986	4.55791e-05	0.000190412
ENSMUSG00000081965	Gm11620	processed_pseudogene	2.4183	3.32215e-10	6.10635e-09
ENSMUSG00000037860	Aim2	protein_coding	2.41603	2.87611e-10	5.4467e-09
ENSMUSG00000085316	D330050G23Rik	lncRNA	2.41591	2.03033e-06	1.23327e-05
ENSMUSG00000110654	Gm45746	TEC	2.41587	1.24233e-06	8.00478e-06
ENSMUSG00000118032	Gm50147	lncRNA	2.41455	3.51012e-07	2.64392e-06
ENSMUSG00000118487	Gm50464	unitary_pseudogene	2.41352	3.64278e-13	1.75796e-11
ENSMUSG00000043384	Gprasp1	protein_coding	2.41322	2.25372e-13	1.18131e-11
ENSMUSG00000020140	Lgr5	protein_coding	2.40335	2.67483e-09	3.75093e-08
ENSMUSG00000106099	Gm42664	lncRNA	2.40331	6.92412e-08	6.41742e-07
ENSMUSG00000040328	Olfr56	protein_coding	2.39562	6.70356e-07	4.67446e-06
ENSMUSG00000085433	Gm16001	lncRNA	2.39446	1.53239e-07	1.28726e-06
ENSMUSG00000027939	Nup210l	protein_coding	2.38668	8.92778e-14	5.55308e-12
ENSMUSG00000043999	Gpr75	protein_coding	2.38557	7.02214e-07	4.86992e-06
ENSMUSG00000028681	Ptch2	protein_coding	2.38103	1.2782e-08	1.44963e-07
ENSMUSG00000068452	Duox2	protein_coding	2.37827	1.681e-11	4.61288e-10
ENSMUSG00000047819	Tigd4	protein_coding	2.37384	2.86878e-06	1.66041e-05
ENSMUSG00000108854	D830036C21Rik	lncRNA	2.37127	3.37144e-10	6.15167e-09
ENSMUSG00000097997	Gm27017	lncRNA	2.37028	1.05465e-08	1.22896e-07
ENSMUSG00000109372	Gm19410	protein_coding	2.3681	5.43603e-07	3.90399e-06
ENSMUSG00000023341	Mx2	polymorphic_pseudogene	2.36252	6.4157e-08	6.00531e-07
ENSMUSG00000102679	Gm20557	lncRNA	2.35603	6.27034e-08	5.88752e-07
ENSMUSG00000110690	Gm18001	processed_pseudogene	2.3536	3.10593e-06	1.77636e-05
ENSMUSG00000067158	Col4a4	protein_coding	2.35314	5.81925e-08	5.51018e-07
ENSMUSG00000058385	H2bc8	protein_coding	2.3441	0.00134406	0.00375977
ENSMUSG00000051316	Taf7	protein_coding	2.34368	1.29242e-13	7.50517e-12
ENSMUSG00000095026	Gm3336	protein_coding	2.34105	1.15217e-08	1.32604e-07
ENSMUSG00000033368	Trim69	protein_coding	2.3392	1.4638e-07	1.23483e-06
ENSMUSG00000033590	Myo5c	protein_coding	2.33542	1.636e-11	4.50704e-10
ENSMUSG00000022468	Endou	protein_coding	2.3333	1.48931e-11	4.16859e-10
ENSMUSG00000057182	Scn3a	protein_coding	2.33319	1.09745e-05	5.43288e-05
ENSMUSG00000074340	Ovgp1	protein_coding	2.33067	2.63062e-09	3.69399e-08
ENSMUSG00000029370	Rassf6	protein_coding	2.32984	3.58065e-07	2.68837e-06
ENSMUSG00000003341	Atp8b3	protein_coding	2.32826	2.69523e-08	2.79406e-07
ENSMUSG00000019817	Plagl1	protein_coding	2.32398	1.65006e-09	2.48842e-08
ENSMUSG00000026064	Ptp4a1	protein_coding	2.32244	1.91416e-08	2.06484e-07
ENSMUSG00000108389	Gm45206	TEC	2.32166	0.000187856	0.000657754
ENSMUSG00000086327	Slfn5os	lncRNA	2.3141	4.76964e-06	2.59328e-05
ENSMUSG00000073676	Hspe1	protein_coding	2.31084	2.34384e-12	8.5645e-11
ENSMUSG00000027225	Duoxa2	protein_coding	2.30971	6.6247e-07	4.62407e-06
ENSMUSG00000097372	Gm26876	lncRNA	2.3089	3.10757e-05	0.00013498
ENSMUSG00000106022	Gm42929	TEC	2.30377	1.16527e-05	5.74024e-05
ENSMUSG00000021922	Itih4	protein_coding	2.30144	2.81797e-08	2.90623e-07
ENSMUSG00000026354	Lct	protein_coding	2.30083	1.91772e-06	1.17147e-05
ENSMUSG00000078838	Gm17382	lncRNA	2.29477	4.1377e-08	4.1098e-07
ENSMUSG00000027611	Procr	protein_coding	2.29089	9.84709e-07	6.54058e-06
ENSMUSG00000058886	Deaf1	protein_coding	2.28926	4.3557e-20	4.68908e-17
ENSMUSG00000029999	Tgfa	protein_coding	2.28921	8.29717e-10	1.35022e-08
ENSMUSG00000028794	A3galt2	protein_coding	2.28766	2.08984e-10	4.16629e-09
ENSMUSG00000050272	Dscam	protein_coding	2.28683	6.89668e-10	1.14359e-08
ENSMUSG00000040423	Rc3h1	protein_coding	2.27641	8.79289e-14	5.49359e-12
ENSMUSG00000052415	Tchh	protein_coding	2.27539	1.95302e-09	2.8771e-08
ENSMUSG00000054942	Miga1	protein_coding	2.27194	4.25821e-12	1.41553e-10
ENSMUSG00000106208	Gm4734	processed_pseudogene	2.27142	2.36371e-14	1.86893e-12
ENSMUSG00000105601	Gm42725	TEC	2.27067	8.15112e-06	4.16332e-05
ENSMUSG00000020717	Pecam1	protein_coding	2.26737	9.75153e-07	6.50179e-06
ENSMUSG00000096992	Gm26788	lncRNA	2.26708	6.26503e-06	3.3074e-05
ENSMUSG00000113621	2900060N12Rik	lncRNA	2.26606	0.000211796	0.000731332
ENSMUSG00000086924	Gm11766	lncRNA	2.26258	1.45703e-07	1.23058e-06
ENSMUSG00000116190	Gm41386	lncRNA	2.26251	2.57191e-06	1.51617e-05
ENSMUSG00000090389	Cdv3-ps	processed_pseudogene	2.25884	1.48444e-08	1.65516e-07
ENSMUSG00000022997	Wnt1	protein_coding	2.25395	4.38861e-08	4.32526e-07
ENSMUSG00000089706	B230216N24Rik	lncRNA	2.24837	2.14839e-05	9.79713e-05
ENSMUSG00000026430	Rassf5	protein_coding	2.24062	5.27562e-17	1.31843e-14
ENSMUSG00000027843	Ptpn22	protein_coding	2.23756	3.2494e-14	2.38091e-12
ENSMUSG00000000049	Apoh	protein_coding	2.23616	1.32731e-07	1.1306e-06
ENSMUSG00000108368	Gm45053	TEC	2.22717	1.56369e-06	9.83541e-06
ENSMUSG00000089774	Slc5a3	protein_coding	2.22706	2.13162e-11	5.597e-10
ENSMUSG00000020692	Nle1	protein_coding	2.223	3.26662e-10	6.07123e-09
ENSMUSG00000104186	Gm37819	TEC	2.22211	1.11688e-09	1.76419e-08
ENSMUSG00000014361	Mertk	protein_coding	2.22109	1.60432e-16	3.46432e-14
ENSMUSG00000068373	D430041D05Rik	protein_coding	2.2147	3.96241e-06	2.19658e-05
ENSMUSG00000037577	Ephx3	protein_coding	2.20479	8.22584e-05	0.000318982
ENSMUSG00000110558	Gm45779	TEC	2.20038	9.58225e-05	0.000364313
ENSMUSG00000025505	Tmem80	protein_coding	2.19701	1.64302e-15	2.27664e-13
ENSMUSG00000034041	Lyl1	protein_coding	2.19605	1.47092e-06	9.31475e-06
ENSMUSG00000028370	Pappa	protein_coding	2.17962	1.0555e-10	2.2796e-09
ENSMUSG00000102097	A930006L05Rik	lncRNA	2.17083	3.60074e-06	2.02298e-05
ENSMUSG00000107505	Stambp-ps1	processed_pseudogene	2.16975	7.3045e-06	3.77777e-05
ENSMUSG00000049556	Lingo1	protein_coding	2.16963	2.9785e-10	5.58021e-09
ENSMUSG00000109536	9330162G02Rik	TEC	2.16908	1.71029e-06	1.06144e-05
ENSMUSG00000022454	Nell2	protein_coding	2.16617	4.53603e-08	4.4455e-07
ENSMUSG00000032841	Prr5l	protein_coding	2.16076	4.97225e-11	1.17944e-09
ENSMUSG00000104164	Gm38248	TEC	2.15829	5.03748e-06	2.71989e-05
ENSMUSG00000109714	Gm35021	lncRNA	2.15524	1.7551e-07	1.44656e-06
ENSMUSG00000071862	Lrrtm2	protein_coding	2.14615	2.78816e-09	3.88261e-08
ENSMUSG00000037661	Gpr160	protein_coding	2.14307	1.74539e-06	1.07987e-05
ENSMUSG00000026928	Card9	protein_coding	2.1335	1.76301e-05	8.21898e-05
ENSMUSG00000105852	Gm42890	lncRNA	2.13187	3.74237e-06	2.0933e-05
ENSMUSG00000032528	Vipr1	protein_coding	2.13069	6.76569e-08	6.2956e-07
ENSMUSG00000085162	Gm12295	lncRNA	2.12991	6.26163e-06	3.30685e-05
ENSMUSG00000006522	Itih3	protein_coding	2.12867	9.21983e-08	8.28187e-07
ENSMUSG00000103238	Gm36527	TEC	2.12253	0.000162934	0.00058155
ENSMUSG00000073478	D730003I15Rik	lncRNA	2.11868	5.28597e-09	6.85609e-08
ENSMUSG00000097387	4930563E18Rik	lncRNA	2.11653	7.0447e-07	4.87831e-06
ENSMUSG00000027570	Col9a3	protein_coding	2.1098	2.3281e-05	0.000105068
ENSMUSG00000026031	Cflar	protein_coding	2.10748	2.85329e-16	5.6364e-14
ENSMUSG00000107271	BC028471	lncRNA	2.10597	5.1522e-11	1.21594e-09
ENSMUSG00000115817	Gm30246	lncRNA	2.10508	1.77212e-06	1.09303e-05
ENSMUSG00000030623	Prss23os	lncRNA	2.10441	0.00359098	0.0088964
ENSMUSG00000118239	Gm50107	lncRNA	2.10329	2.26094e-09	3.24865e-08
ENSMUSG00000062480	Acat3	protein_coding	2.09759	2.00432e-07	1.62235e-06
ENSMUSG00000022176	Rem2	protein_coding	2.09641	1.48109e-05	7.0629e-05
ENSMUSG00000102425	Gm26616	TEC	2.09485	5.4412e-06	2.91649e-05
ENSMUSG00000039579	Grin3a	protein_coding	2.0919	9.76739e-07	6.50927e-06
ENSMUSG00000071226	Cecr2	protein_coding	2.08769	4.88944e-05	0.000202869
ENSMUSG00000019768	Esr1	protein_coding	2.08532	1.0004e-14	9.27195e-13
ENSMUSG00000020600	Slc7a15	protein_coding	2.08315	7.88536e-08	7.19867e-07
ENSMUSG00000102929	Gm37154	TEC	2.08297	3.33692e-05	0.000144225
ENSMUSG00000113472	Gm47602	TEC	2.08246	0.000208148	0.000721049
ENSMUSG00000106933	Gm43621	TEC	2.07871	1.1135e-07	9.71536e-07
ENSMUSG00000029491	Pde6b	protein_coding	2.07318	0.000125432	0.000462438
ENSMUSG00000015879	Fam184b	protein_coding	2.07116	1.21481e-07	1.04817e-06
ENSMUSG00000016995	Matn4	protein_coding	2.06748	2.38348e-07	1.88563e-06
ENSMUSG00000082292	Gm12250	processed_pseudogene	2.06521	4.26047e-08	4.20785e-07
ENSMUSG00000052539	Magi3	protein_coding	2.06083	3.78287e-14	2.74307e-12
ENSMUSG00000087556	Gm15764	lncRNA	2.06043	3.42365e-11	8.45045e-10
ENSMUSG00000050619	Zscan29	protein_coding	2.05962	5.37839e-13	2.46789e-11
ENSMUSG00000105742	Gm42748	TEC	2.05505	0.00106671	0.00307021
ENSMUSG00000087651	1500009L16Rik	protein_coding	2.05439	1.31853e-08	1.48934e-07
ENSMUSG00000053286	Trmt1l	protein_coding	2.05278	2.4428e-17	6.4994e-15
ENSMUSG00000037962	Rflna	protein_coding	2.05247	4.0468e-07	2.98865e-06
ENSMUSG00000059334	Zfp36l3	protein_coding	2.05018	5.56791e-08	5.29727e-07
ENSMUSG00000108280	Gm8703	processed_pseudogene	2.05006	0.00280957	0.00714647
ENSMUSG00000007030	Vwa7	protein_coding	2.04969	5.60076e-07	3.993e-06
ENSMUSG00000042707	Dnali1	protein_coding	2.04345	3.31179e-10	6.10635e-09
ENSMUSG00000034266	Batf	protein_coding	2.04192	7.39812e-09	9.03461e-08
ENSMUSG00000006411	Nectin4	protein_coding	2.03841	5.25568e-07	3.78361e-06
ENSMUSG00000046610	Oacyl	protein_coding	2.03629	2.11236e-05	9.65464e-05
ENSMUSG00000029449	Rhof	protein_coding	2.0351	4.33451e-13	2.02205e-11
ENSMUSG00000086075	Gm15728	lncRNA	2.03296	2.5536e-11	6.48596e-10
ENSMUSG00000075511	1700001L05Rik	lncRNA	2.03135	3.35605e-07	2.54018e-06
ENSMUSG00000002769	Gnmt	protein_coding	2.02823	2.58905e-05	0.000115174
ENSMUSG00000062797	Hikeshi	protein_coding	2.02212	2.10971e-12	7.85251e-11
ENSMUSG00000031842	Pde4c	protein_coding	2.02084	3.84541e-08	3.84679e-07
ENSMUSG00000114104	Gm47585	TEC	2.01842	9.70667e-05	0.000368443
ENSMUSG00000072770	Acrbp	protein_coding	2.01801	2.0589e-08	2.19621e-07
ENSMUSG00000070999	Ccin	protein_coding	2.01501	1.42289e-07	1.20541e-06
ENSMUSG00000104415	Gm37069	TEC	2.01364	0.000153926	0.000552757
ENSMUSG00000040412	Elapor1	protein_coding	2.01328	1.15129e-05	5.67733e-05
ENSMUSG00000041141	Pnmal1	protein_coding	2.00836	2.08707e-09	3.05209e-08
ENSMUSG00000096094	A630095N17Rik	protein_coding	2.00829	7.80554e-10	1.27615e-08
ENSMUSG00000032013	Trim29	protein_coding	2.00646	1.15185e-08	1.32604e-07
ENSMUSG00000113049	Gm48544	lncRNA	2.00367	1.17066e-05	5.76271e-05
ENSMUSG00000043557	Mdga1	protein_coding	2.0034	1.22767e-12	5.05332e-11
ENSMUSG00000105063	Gm43488	TEC	2.0029	5.04471e-06	2.72274e-05
ENSMUSG00000097203	4732419C18Rik	lncRNA	2.00054	1.10702e-06	7.22275e-06
ENSMUSG00000077400	Gm25417	snoRNA	1.99881	2.35799e-05	0.000106212
ENSMUSG00000048988	Elfn1	protein_coding	1.99762	5.16586e-06	2.78169e-05
ENSMUSG00000021903	Galnt15	protein_coding	1.99696	2.25282e-10	4.45313e-09
ENSMUSG00000053199	Arhgap20	protein_coding	1.9896	2.123e-06	1.28232e-05
ENSMUSG00000097191	Mm2pr	lncRNA	1.98797	0.000497789	0.00156481
ENSMUSG00000059602	Syn3	protein_coding	1.98119	1.28307e-06	8.2294e-06
ENSMUSG00000028933	Xrcc2	protein_coding	1.97679	3.98338e-09	5.33364e-08
ENSMUSG00000026303	Mlph	protein_coding	1.95525	4.70513e-08	4.57598e-07
ENSMUSG00000086453	Gm11457	lncRNA	1.95477	3.65081e-06	2.04782e-05
ENSMUSG00000050919	Zfp366	protein_coding	1.95433	2.06586e-06	1.25259e-05
ENSMUSG00000021270	Hsp90aa1	protein_coding	1.95104	1.30833e-12	5.3227e-11
ENSMUSG00000014226	Cacybp	protein_coding	1.94698	1.28272e-12	5.25804e-11
ENSMUSG00000067235	H2-Q10	protein_coding	1.94596	2.77643e-08	2.86953e-07
ENSMUSG00000043099	Hic1	protein_coding	1.94503	3.00699e-06	1.72967e-05
ENSMUSG00000085875	Gm12905	lncRNA	1.94279	9.94167e-08	8.80593e-07
ENSMUSG00000029832	Nfe2l3	protein_coding	1.94275	6.10392e-06	3.23577e-05
ENSMUSG00000107894	Gm10388	TEC	1.94225	0.00392102	0.00963061
ENSMUSG00000005312	Ubqln1	protein_coding	1.94042	6.8387e-20	6.83625e-17
ENSMUSG00000108753	Gm45094	TEC	1.93701	0.00111022	0.00317804
ENSMUSG00000110580	D830024N08Rik	lncRNA	1.93469	2.21668e-09	3.20811e-08
ENSMUSG00000024421	Lama3	protein_coding	1.93417	2.48222e-08	2.59631e-07
ENSMUSG00000007617	Homer1	protein_coding	1.93399	9.33084e-10	1.49925e-08
ENSMUSG00000027196	Alkbh3os1	lncRNA	1.92288	7.87336e-08	7.19241e-07
ENSMUSG00000032064	Dixdc1	protein_coding	1.92254	3.54487e-09	4.79328e-08
ENSMUSG00000103632	Gm38329	TEC	1.91664	0.000219172	0.000753929
ENSMUSG00000013415	Igf2bp1	protein_coding	1.91584	4.34969e-11	1.04594e-09
ENSMUSG00000048482	Bdnf	protein_coding	1.91203	3.78494e-13	1.80786e-11
ENSMUSG00000029765	Plxna4	protein_coding	1.91055	1.28778e-07	1.10162e-06
ENSMUSG00000054568	Usp17la	protein_coding	1.91049	1.22007e-06	7.86498e-06
ENSMUSG00000110447	Gm31518	lncRNA	1.90566	1.20467e-05	5.90819e-05
ENSMUSG00000030847	Bag3	protein_coding	1.90491	1.36393e-20	2.49831e-17
ENSMUSG00000008482	Rnf151	protein_coding	1.90322	6.34618e-08	5.94875e-07
ENSMUSG00000063362	Alg11	protein_coding	1.90298	7.03567e-13	3.1358e-11
ENSMUSG00000031075	Ano1	protein_coding	1.90185	8.33458e-09	1.00036e-07
ENSMUSG00000054206	Gzmm	protein_coding	1.89977	9.14932e-09	1.08604e-07
ENSMUSG00000087455	5330411J11Rik	lncRNA	1.899	0.000101498	0.000382772
ENSMUSG00000036902	Neto2	protein_coding	1.89779	6.55358e-09	8.16717e-08
ENSMUSG00000001998	Ap4e1	protein_coding	1.89556	2.48029e-13	1.27149e-11
ENSMUSG00000075012	Fjx1	protein_coding	1.89393	1.45134e-11	4.09571e-10
ENSMUSG00000028111	Ctsk	protein_coding	1.89253	1.53552e-07	1.28912e-06
ENSMUSG00000060924	Csmd1	protein_coding	1.8902	2.65165e-06	1.55531e-05
ENSMUSG00000000094	Tbx4	protein_coding	1.88941	9.29859e-10	1.49751e-08
ENSMUSG00000038167	Plekhg6	protein_coding	1.88467	6.12789e-08	5.76731e-07
ENSMUSG00000036086	Zranb3	protein_coding	1.88435	1.05006e-09	1.67185e-08
ENSMUSG00000020295	Hbq1a	protein_coding	1.88128	0.000400169	0.00128508
ENSMUSG00000029153	Ociad2	protein_coding	1.87855	3.48588e-15	4.24216e-13
ENSMUSG00000034656	Cacna1a	protein_coding	1.8772	1.11666e-10	2.38955e-09
ENSMUSG00000087684	1200007C13Rik	lncRNA	1.87214	6.97164e-05	0.000276397
ENSMUSG00000114045	Gm34220	TEC	1.87191	8.84217e-09	1.05406e-07
ENSMUSG00000076433	Cep295nl	protein_coding	1.87132	1.98654e-08	2.12713e-07
ENSMUSG00000024008	Cpne5	protein_coding	1.87129	2.60643e-10	5.05922e-09
ENSMUSG00000022602	Arc	protein_coding	1.87123	1.44484e-14	1.27645e-12
ENSMUSG00000020892	Aloxe3	protein_coding	1.87078	1.00877e-08	1.18239e-07
ENSMUSG00000027070	Lrp2	protein_coding	1.86719	7.79312e-05	0.00030448
ENSMUSG00000047253	Krtap1-5	protein_coding	1.86662	0.000172286	0.000610881
ENSMUSG00000022601	Zbtb11	protein_coding	1.86596	5.79297e-12	1.83422e-10
ENSMUSG00000021360	Gcnt2	protein_coding	1.8656	2.67279e-14	2.02193e-12
ENSMUSG00000101655	2310040G24Rik	lncRNA	1.86558	3.95656e-08	3.94951e-07
ENSMUSG00000096950	Gm9530	lncRNA	1.85875	5.0503e-07	3.65077e-06
ENSMUSG00000022439	Parvg	protein_coding	1.85773	6.55041e-06	3.42831e-05
ENSMUSG00000030019	Fbxl14	protein_coding	1.85498	6.05897e-18	2.11988e-15
ENSMUSG00000044468	Tent5c	protein_coding	1.85359	2.86633e-16	5.6364e-14
ENSMUSG00000049658	Bdp1	protein_coding	1.85352	8.40092e-11	1.87513e-09
ENSMUSG00000056268	Dennd1b	protein_coding	1.85334	1.28492e-12	5.25804e-11
ENSMUSG00000027180	Fbxo3	protein_coding	1.85204	2.60044e-14	1.97789e-12
ENSMUSG00000030125	Lrrc23	protein_coding	1.84793	7.57451e-06	3.89582e-05
ENSMUSG00000028115	Bnipl	protein_coding	1.84315	2.00049e-08	2.1388e-07
ENSMUSG00000093672	Gm20655	lncRNA	1.84271	5.97301e-11	1.38858e-09
ENSMUSG00000022464	Slc38a4	protein_coding	1.84156	6.61902e-06	3.45518e-05
ENSMUSG00000032172	Olfm2	protein_coding	1.83658	3.253e-05	0.000140859
ENSMUSG00000043488	Frmd8os	lncRNA	1.83368	4.30694e-06	2.36653e-05
ENSMUSG00000007107	Atp1a4	protein_coding	1.82667	4.78437e-06	2.59927e-05
ENSMUSG00000108200	Gm43931	TEC	1.82079	6.78056e-05	0.000270122
ENSMUSG00000056888	Glipr1	protein_coding	1.81535	2.07718e-07	1.67069e-06
ENSMUSG00000024164	C3	protein_coding	1.81428	0.0001474	0.000531664
ENSMUSG00000020399	Havcr2	protein_coding	1.81229	1.63071e-05	7.66089e-05
ENSMUSG00000083899	Gm12346	transcribed_processed_pseudogene	1.81163	9.77247e-12	2.90991e-10
ENSMUSG00000103082	Gm38124	TEC	1.81124	1.59376e-07	1.33003e-06
ENSMUSG00000049516	Spty2d1	protein_coding	1.80935	3.44483e-16	6.42806e-14
ENSMUSG00000050824	Sstr5	protein_coding	1.80906	0.000538119	0.00167206
ENSMUSG00000029377	Ereg	protein_coding	1.8031	5.15728e-10	8.86685e-09
ENSMUSG00000027007	Itprid2	protein_coding	1.79921	8.3224e-14	5.29418e-12
ENSMUSG00000110830	Gm46218	lncRNA	1.79907	0.000220059	0.000756318
ENSMUSG00000032323	Cyp11a1	protein_coding	1.7983	7.42326e-08	6.83028e-07
ENSMUSG00000107997	Gm44243	TEC	1.7924	9.55568e-06	4.80531e-05
ENSMUSG00000112963	Gm6093	lncRNA	1.78746	9.25804e-07	6.19934e-06
ENSMUSG00000032062	2310030G06Rik	protein_coding	1.78502	2.41002e-09	3.42071e-08
ENSMUSG00000023267	Gabrr2	protein_coding	1.78257	2.26524e-06	1.35769e-05
ENSMUSG00000086350	B230369F24Rik	lncRNA	1.78222	1.14657e-07	9.97898e-07
ENSMUSG00000040433	Zbtb38	protein_coding	1.78082	3.48286e-12	1.18885e-10
ENSMUSG00000033644	Piwil2	protein_coding	1.78053	6.87093e-05	0.0002731
ENSMUSG00000032547	Ryk	protein_coding	1.77667	8.54571e-19	4.42953e-16
ENSMUSG00000079011	Gm11033	lncRNA	1.77073	1.16823e-13	6.98694e-12
ENSMUSG00000029359	Tesc	protein_coding	1.76975	2.59123e-07	2.02734e-06
ENSMUSG00000111280	Gm47239	TEC	1.76922	1.57278e-05	7.42363e-05
ENSMUSG00000042942	Greb1l	protein_coding	1.76435	8.96406e-09	1.06677e-07
ENSMUSG00000072966	Gprasp2	protein_coding	1.76194	2.02174e-11	5.36951e-10
ENSMUSG00000112105	Rps7-ps2	processed_pseudogene	1.76141	3.82866e-07	2.84255e-06
ENSMUSG00000037260	Hgsnat	protein_coding	1.7614	2.41306e-13	1.24157e-11
ENSMUSG00000063334	Krr1	protein_coding	1.75721	3.87953e-14	2.79866e-12
ENSMUSG00000009545	Kcnq1	protein_coding	1.7564	1.80893e-05	8.41902e-05
ENSMUSG00000049044	Rapgef4	protein_coding	1.75498	1.43677e-05	6.88442e-05
ENSMUSG00000087098	Gm11884	lncRNA	1.75454	1.71195e-06	1.062e-05
ENSMUSG00000001300	Efnb2	protein_coding	1.75432	1.47131e-18	7.10032e-16
ENSMUSG00000087120	Gm12279	lncRNA	1.7499	1.35068e-10	2.81291e-09
ENSMUSG00000034868	Myl12b	protein_coding	1.74545	4.72035e-11	1.12732e-09
ENSMUSG00000020335	Zfp354b	protein_coding	1.74306	2.93216e-08	3.01733e-07
ENSMUSG00000104876	Trdc	TR_C_gene	1.73912	1.02854e-06	6.79945e-06
ENSMUSG00000042814	Mcts2	protein_coding	1.73825	5.85705e-13	2.66135e-11
ENSMUSG00000030124	Lag3	protein_coding	1.73625	7.32417e-06	3.78235e-05
ENSMUSG00000044317	Gpr4	protein_coding	1.73593	6.0739e-07	4.29314e-06
ENSMUSG00000027977	Ndst3	protein_coding	1.73487	7.33813e-06	3.78816e-05
ENSMUSG00000030787	Lyve1	protein_coding	1.73348	1.84916e-06	1.13491e-05
ENSMUSG00000097099	Gm9917	lncRNA	1.7311	2.61049e-09	3.67174e-08
ENSMUSG00000055360	Prl2c5	protein_coding	1.73099	5.02937e-05	0.000208181
ENSMUSG00000039714	Cplx3	protein_coding	1.73046	5.4581e-08	5.20696e-07
ENSMUSG00000035513	Ntng2	protein_coding	1.72287	1.03103e-06	6.81269e-06
ENSMUSG00000102838	Gm37014	TEC	1.72201	0.00244425	0.00633
ENSMUSG00000005237	Dnah2	protein_coding	1.71573	2.13522e-07	1.71147e-06
ENSMUSG00000048602	Morc2b	protein_coding	1.70789	8.3446e-05	0.000322693
ENSMUSG00000055114	Anxa13	protein_coding	1.70546	6.03639e-09	7.68655e-08
ENSMUSG00000029335	Bmp3	protein_coding	1.70511	0.00175166	0.00473345
ENSMUSG00000116604	Gm49745	lncRNA	1.7008	1.29398e-05	6.28792e-05
ENSMUSG00000097876	Gm16892	lncRNA	1.69886	7.84725e-05	0.000306358
ENSMUSG00000073627	C130036L24Rik	lncRNA	1.69613	1.17299e-07	1.01836e-06
ENSMUSG00000101968	1700027A15Rik	lncRNA	1.6942	2.11509e-05	9.6608e-05
ENSMUSG00000097727	F630040K05Rik	lncRNA	1.69372	4.52813e-05	0.00018945
ENSMUSG00000090812	Samd15	protein_coding	1.69163	1.3637e-08	1.53416e-07
ENSMUSG00000043670	Diras1	protein_coding	1.68776	4.77819e-10	8.31727e-09
ENSMUSG00000021959	Lats2	protein_coding	1.68639	1.69053e-12	6.53561e-11
ENSMUSG00000041842	Fhdc1	protein_coding	1.68558	9.63858e-08	8.6028e-07
ENSMUSG00000063529	Stmnd1	protein_coding	1.68243	2.23029e-06	1.33961e-05
ENSMUSG00000035725	Prkx	protein_coding	1.68179	1.25281e-15	1.86728e-13
ENSMUSG00000070407	Hs3st3b1	protein_coding	1.68083	1.90577e-09	2.82236e-08
ENSMUSG00000026955	Sapcd2	protein_coding	1.68079	7.53142e-12	2.33066e-10
ENSMUSG00000082896	Gm5844	processed_pseudogene	1.68064	7.55479e-08	6.92853e-07
ENSMUSG00000026726	Cubn	protein_coding	1.68042	1.09228e-09	1.72924e-08
ENSMUSG00000046062	Ppp1r15b	protein_coding	1.67956	1.56536e-13	8.93525e-12
ENSMUSG00000045903	Npas4	protein_coding	1.67755	1.50223e-06	9.4787e-06
ENSMUSG00000035329	Fbxo33	protein_coding	1.67367	7.82693e-16	1.23652e-13
ENSMUSG00000104279	Gm38300	TEC	1.67267	8.26737e-07	5.61387e-06
ENSMUSG00000039110	Mycbpap	protein_coding	1.666	8.97289e-07	6.03439e-06
ENSMUSG00000099708	Gm29361	lncRNA	1.66535	6.42699e-07	4.50856e-06
ENSMUSG00000097021	4933433G15Rik	lncRNA	1.66256	4.42165e-08	4.34558e-07
ENSMUSG00000096269	Rpl31-ps21	processed_pseudogene	1.66233	2.71541e-05	0.00011973
ENSMUSG00000020178	Adora2a	protein_coding	1.66166	7.82822e-08	7.15584e-07
ENSMUSG00000097636	Mirt1	lncRNA	1.65907	1.74598e-11	4.77245e-10
ENSMUSG00000109890	AU023762	lncRNA	1.65505	1.72771e-05	8.05974e-05
ENSMUSG00000019647	Sema6a	protein_coding	1.65436	4.65225e-12	1.52012e-10
ENSMUSG00000006386	Tek	protein_coding	1.65369	3.63431e-11	8.92318e-10
ENSMUSG00000106928	Gm43860	TEC	1.65352	8.00384e-09	9.67986e-08
ENSMUSG00000022401	Xpnpep3	protein_coding	1.65328	4.23933e-14	3.01165e-12
ENSMUSG00000002147	Stat6	protein_coding	1.65224	1.40217e-09	2.16594e-08
ENSMUSG00000059049	Frem1	protein_coding	1.6502	5.74636e-05	0.000233373
ENSMUSG00000108507	6720469O03Rik	TEC	1.64802	8.13448e-07	5.53168e-06
ENSMUSG00000062028	Irgc1	protein_coding	1.64623	0.000250596	0.000849586
ENSMUSG00000002057	Foxn1	protein_coding	1.64407	1.84509e-08	1.99552e-07
ENSMUSG00000066755	Tnfsf18	protein_coding	1.64022	4.63799e-05	0.000193353
ENSMUSG00000087579	Hectd2os	lncRNA	1.63829	8.27514e-10	1.3482e-08
ENSMUSG00000039239	Tgfb2	protein_coding	1.63721	5.60084e-10	9.57067e-09
ENSMUSG00000034282	Evpl	protein_coding	1.63379	4.7088e-09	6.18432e-08
ENSMUSG00000041324	Inhba	protein_coding	1.63364	2.21528e-11	5.77555e-10
ENSMUSG00000089870	Gm15562	lncRNA	1.63299	3.36241e-05	0.000145103
ENSMUSG00000117621	Hspe1-rs1	protein_coding	1.63157	0.00015351	0.00055174
ENSMUSG00000078773	Rad54b	protein_coding	1.63032	3.02602e-07	2.31923e-06
ENSMUSG00000105478	Gm43285	TEC	1.62937	0.00299818	0.00757255
ENSMUSG00000039578	Ccser1	protein_coding	1.62843	5.70204e-07	4.05282e-06
ENSMUSG00000074656	Eif2s2	protein_coding	1.62654	2.11846e-13	1.11458e-11
ENSMUSG00000049892	Rasd1	protein_coding	1.6251	1.57875e-06	9.92125e-06
ENSMUSG00000036501	Fam13b	protein_coding	1.62412	7.54545e-12	2.33066e-10
ENSMUSG00000027865	Gdap2	protein_coding	1.62164	1.79092e-16	3.79756e-14
ENSMUSG00000026450	Chit1	protein_coding	1.62141	2.37307e-06	1.41264e-05
ENSMUSG00000081249	Gm11517	processed_pseudogene	1.62124	7.31218e-09	8.96095e-08
ENSMUSG00000097577	6230400D17Rik	lncRNA	1.62074	8.48013e-08	7.68649e-07
ENSMUSG00000025380	Fscn2	protein_coding	1.61815	2.86147e-06	1.65755e-05
ENSMUSG00000001930	Vwf	protein_coding	1.61354	1.71988e-06	1.06597e-05
ENSMUSG00000048794	Cfap100	protein_coding	1.60624	1.61293e-06	1.00998e-05
ENSMUSG00000026628	Atf3	protein_coding	1.60218	4.54663e-18	1.67447e-15
ENSMUSG00000030882	Dnhd1	protein_coding	1.59789	1.26242e-05	6.15596e-05
ENSMUSG00000030556	Lrrc28	protein_coding	1.59523	1.16223e-13	6.98085e-12
ENSMUSG00000036779	Tent4b	protein_coding	1.5923	2.21182e-16	4.62007e-14
ENSMUSG00000037336	Mfsd2b	protein_coding	1.59098	2.22228e-07	1.76761e-06
ENSMUSG00000109366	Gm44698	lncRNA	1.58887	5.03558e-09	6.56831e-08
ENSMUSG00000020131	Pcsk4	protein_coding	1.5882	6.75863e-09	8.40027e-08
ENSMUSG00000074052	BC048644	lncRNA	1.58758	0.000260493	0.000878246
ENSMUSG00000050357	Carmil2	protein_coding	1.58714	2.72784e-07	2.11502e-06
ENSMUSG00000000440	Pparg	protein_coding	1.58706	9.63693e-16	1.46597e-13
ENSMUSG00000038894	Irs2	protein_coding	1.58654	9.66234e-11	2.11619e-09
ENSMUSG00000085622	3110056K07Rik	lncRNA	1.58627	1.61806e-10	3.3058e-09
ENSMUSG00000086855	Gm13844	lncRNA	1.58445	4.57303e-05	0.000190986
ENSMUSG00000019838	Slc16a10	protein_coding	1.58349	1.07847e-09	1.71125e-08
ENSMUSG00000025911	Adhfe1	protein_coding	1.58286	1.17587e-07	1.02023e-06
ENSMUSG00000062991	Nrg1	protein_coding	1.58217	3.16913e-12	1.10175e-10
ENSMUSG00000103170	Gm37170	lncRNA	1.58124	1.14034e-07	9.93098e-07
ENSMUSG00000048856	Slc25a47	protein_coding	1.57985	4.50129e-10	7.88431e-09
ENSMUSG00000107610	D530018E20Rik	TEC	1.5795	4.96801e-05	0.000205885
ENSMUSG00000085412	Halr1	lncRNA	1.57731	2.22347e-05	0.000100965
ENSMUSG00000054951	9130008F23Rik	protein_coding	1.57243	3.20883e-13	1.58684e-11
ENSMUSG00000100706	Gm19744	lncRNA	1.57227	1.87125e-07	1.53147e-06
ENSMUSG00000028699	Tspan1	protein_coding	1.5698	2.65323e-06	1.55559e-05
ENSMUSG00000049515	Espnl	protein_coding	1.56946	6.54603e-05	0.000261822
ENSMUSG00000025437	Usp33	protein_coding	1.56664	2.37569e-12	8.6358e-11
ENSMUSG00000047996	Prrg1	protein_coding	1.56637	1.11446e-07	9.71767e-07
ENSMUSG00000022012	Enox1	protein_coding	1.56423	5.97659e-06	3.1767e-05
ENSMUSG00000031382	Asb11	protein_coding	1.56344	3.75201e-05	0.000160236
ENSMUSG00000097007	4930432B10Rik	lncRNA	1.5612	2.0653e-05	9.45809e-05
ENSMUSG00000040828	Catsperd	protein_coding	1.56034	8.93726e-05	0.000343052
ENSMUSG00000034111	Tmed8	protein_coding	1.55987	1.08534e-11	3.19102e-10
ENSMUSG00000021707	Dhfr	protein_coding	1.55803	1.89025e-12	7.16913e-11
ENSMUSG00000001774	Chordc1	protein_coding	1.55799	5.70054e-09	7.28576e-08
ENSMUSG00000041225	Arhgap12	protein_coding	1.55619	3.17259e-12	1.10175e-10
ENSMUSG00000023034	Nr4a1	protein_coding	1.55604	3.57466e-12	1.20839e-10
ENSMUSG00000022306	Zfpm2	protein_coding	1.55476	9.22091e-13	4.00433e-11
ENSMUSG00000053964	Lgals4	protein_coding	1.55151	3.79802e-11	9.27633e-10
ENSMUSG00000097183	Gm17501	lncRNA	1.55053	1.03248e-12	4.40537e-11
ENSMUSG00000060961	Slc4a4	protein_coding	1.54993	6.99213e-08	6.46761e-07
ENSMUSG00000034998	Foxn2	protein_coding	1.54948	3.68876e-13	1.76795e-11
ENSMUSG00000027202	Slc12a1	protein_coding	1.54803	9.52699e-06	4.7926e-05
ENSMUSG00000036480	Prss56	protein_coding	1.54263	8.13866e-07	5.53184e-06
ENSMUSG00000040035	Disp2	protein_coding	1.54105	9.31082e-10	1.49776e-08
ENSMUSG00000032712	Resf1	protein_coding	1.53837	1.85719e-06	1.13847e-05
ENSMUSG00000004951	Hspb1	protein_coding	1.53774	3.94104e-14	2.82846e-12
ENSMUSG00000049690	Nckap5	protein_coding	1.53711	0.00106853	0.00307444
ENSMUSG00000038774	Ascc3	protein_coding	1.53627	2.31812e-09	3.31041e-08
ENSMUSG00000057286	St6galnac2	protein_coding	1.5354	7.36661e-06	3.80146e-05
ENSMUSG00000090031	4732440D04Rik	lncRNA	1.52545	9.99191e-07	6.6242e-06
ENSMUSG00000094441	Zfp955a	protein_coding	1.52347	3.78181e-09	5.07932e-08
ENSMUSG00000032487	Ptgs2	protein_coding	1.52126	2.01011e-11	5.36747e-10
ENSMUSG00000033453	Adamts15	protein_coding	1.52091	4.95393e-05	0.000205362
ENSMUSG00000102854	C130023A14Rik	TEC	1.52049	0.000932152	0.00273032
ENSMUSG00000048960	Prex2	protein_coding	1.5193	0.00011949	0.000443102
ENSMUSG00000042564	Fam227a	protein_coding	1.51823	3.55225e-07	2.67135e-06
ENSMUSG00000113140	Gm48624	TEC	1.51628	0.00017518	0.000619886
ENSMUSG00000077274	Gm22786	snoRNA	1.51614	0.000143294	0.000518592
ENSMUSG00000023036	Pcdhgc4	protein_coding	1.51454	4.71849e-05	0.000196534
ENSMUSG00000098188	Sowahc	protein_coding	1.51424	1.1294e-09	1.77794e-08
ENSMUSG00000005836	Gata6	protein_coding	1.5137	4.21086e-08	4.17063e-07
ENSMUSG00000039990	Edrf1	protein_coding	1.51159	7.7222e-14	4.95944e-12
ENSMUSG00000073490	Ifi207	protein_coding	1.51104	8.62761e-08	7.79996e-07
ENSMUSG00000039577	Nphp4	protein_coding	1.50881	1.66629e-08	1.83188e-07
ENSMUSG00000072872	Rybp	protein_coding	1.50721	3.30248e-13	1.62169e-11
ENSMUSG00000027164	Traf6	protein_coding	1.5059	2.29159e-12	8.3955e-11
ENSMUSG00000032482	Cspg5	protein_coding	1.50541	2.37989e-07	1.88492e-06
ENSMUSG00000028035	Dnajb4	protein_coding	1.50479	4.59396e-12	1.50921e-10
ENSMUSG00000115709	4930431P22Rik	lncRNA	1.50449	0.000376977	0.00121843
ENSMUSG00000056531	Ccdc18	protein_coding	1.50383	4.18789e-05	0.000176841
ENSMUSG00000042515	Pwwp3b	protein_coding	1.50029	2.61576e-06	1.53878e-05
ENSMUSG00000045007	Tubg2	protein_coding	1.50027	2.26167e-05	0.000102533
ENSMUSG00000066842	Hmcn1	protein_coding	1.49942	2.26506e-06	1.35769e-05
ENSMUSG00000026065	Slc9a4	protein_coding	1.49682	5.44698e-07	3.9071e-06
ENSMUSG00000034297	Med13	protein_coding	1.49647	3.16009e-09	4.34008e-08
ENSMUSG00000104918	Gm42944	TEC	1.49617	6.35722e-06	3.34471e-05
ENSMUSG00000058794	Nfe2	protein_coding	1.49293	6.1427e-06	3.25244e-05
ENSMUSG00000025880	Smad7	protein_coding	1.49254	3.32779e-08	3.37726e-07
ENSMUSG00000029461	Fam168a	protein_coding	1.48081	2.96855e-12	1.05177e-10
ENSMUSG00000087368	BC065397	lncRNA	1.48019	3.51135e-05	0.000150926
ENSMUSG00000035378	Shq1	protein_coding	1.47908	4.42829e-15	5.03853e-13
ENSMUSG00000026204	Ptprn	protein_coding	1.47796	5.71027e-07	4.05661e-06
ENSMUSG00000097039	Pvt1	lncRNA	1.47758	1.56664e-09	2.38316e-08
ENSMUSG00000056031	9330154J02Rik	lncRNA	1.47504	2.37343e-07	1.88087e-06
ENSMUSG00000035873	Pawr	protein_coding	1.47415	1.10988e-07	9.68982e-07
ENSMUSG00000118071	Gm50455	lncRNA	1.47379	1.57934e-10	3.24088e-09
ENSMUSG00000041132	N4bp2l1	protein_coding	1.47354	6.67912e-08	6.22332e-07
ENSMUSG00000085414	Sspnos	lncRNA	1.47143	1.82976e-06	1.12461e-05
ENSMUSG00000022487	Gtsf1	protein_coding	1.47115	8.78092e-06	4.45411e-05
ENSMUSG00000023979	Guca1b	protein_coding	1.46949	1.64659e-05	7.72349e-05
ENSMUSG00000105975	Gm9831	lncRNA	1.46877	6.30301e-06	3.32453e-05
ENSMUSG00000035923	Myf6	protein_coding	1.46643	2.63599e-05	0.000116965
ENSMUSG00000104728	Gm42462	TEC	1.46374	2.82849e-05	0.000124324
ENSMUSG00000019916	P4ha1	protein_coding	1.46215	7.67835e-18	2.49903e-15
ENSMUSG00000097180	2700038G22Rik	lncRNA	1.45982	1.03954e-06	6.85597e-06
ENSMUSG00000025019	Lcor	protein_coding	1.45872	8.14485e-09	9.80956e-08
ENSMUSG00000022704	Qtrt2	protein_coding	1.45725	2.25809e-14	1.81621e-12
ENSMUSG00000108362	Gm18561	processed_pseudogene	1.45522	9.91071e-05	0.000374866
ENSMUSG00000020624	4933434M16Rik	lncRNA	1.45473	0.000159384	0.000570335
ENSMUSG00000032531	Amotl2	protein_coding	1.45472	4.16668e-14	2.97514e-12
ENSMUSG00000007591	Tssk4	protein_coding	1.4535	0.000130846	0.000479243
ENSMUSG00000034818	Celf5	protein_coding	1.45324	6.64087e-08	6.1918e-07
ENSMUSG00000097379	Gm26873	lncRNA	1.45059	3.38261e-06	1.91472e-05
ENSMUSG00000041112	Elmo1	protein_coding	1.44987	0.00159844	0.00437172
ENSMUSG00000097970	Gm27028	lncRNA	1.44856	0.00188547	0.00504051
ENSMUSG00000091491	Vmn2r97	protein_coding	1.44564	0.000338224	0.00110802
ENSMUSG00000034235	Usp54	protein_coding	1.44549	5.66702e-11	1.3307e-09
ENSMUSG00000030539	Sema4b	protein_coding	1.44513	1.27855e-11	3.66665e-10
ENSMUSG00000051735	Rinl	protein_coding	1.44478	1.38568e-05	6.67101e-05
ENSMUSG00000056055	Sag	protein_coding	1.4443	1.3933e-05	6.70077e-05
ENSMUSG00000050550	Gm11868	processed_pseudogene	1.4435	2.76691e-08	2.86624e-07
ENSMUSG00000054453	Sytl5	protein_coding	1.44319	8.96271e-07	6.03044e-06
ENSMUSG00000048924	Ccdc125	protein_coding	1.44314	7.55256e-06	3.88739e-05
ENSMUSG00000053581	Zfand2a	protein_coding	1.44267	1.76399e-13	9.71932e-12
ENSMUSG00000033967	Rnf225	protein_coding	1.44156	7.72677e-07	5.306e-06
ENSMUSG00000073761	4933427I04Rik	lncRNA	1.44062	0.000874243	0.00257905
ENSMUSG00000029072	Tas1r3	protein_coding	1.43991	1.4805e-06	9.36266e-06
ENSMUSG00000007805	Twist2	protein_coding	1.43962	3.31371e-06	1.87983e-05
ENSMUSG00000054779	Fgf2os	lncRNA	1.43938	3.93477e-06	2.1852e-05
ENSMUSG00000033487	Fndc3a	protein_coding	1.43867	9.74883e-11	2.13179e-09
ENSMUSG00000032845	Alpk2	protein_coding	1.43837	2.61229e-13	1.3246e-11
ENSMUSG00000118369	Gm30541	lncRNA	1.43728	2.57441e-06	1.517e-05
ENSMUSG00000054770	Kctd18	protein_coding	1.43725	3.68295e-13	1.76795e-11
ENSMUSG00000038156	Spon1	protein_coding	1.43573	7.28859e-07	5.03226e-06
ENSMUSG00000107350	Gm19610	lncRNA	1.43484	1.09389e-05	5.4172e-05
ENSMUSG00000038518	Jarid2	protein_coding	1.43444	1.99283e-11	5.33264e-10
ENSMUSG00000039285	Azi2	protein_coding	1.43355	2.49015e-11	6.35941e-10
ENSMUSG00000031709	Tbc1d9	protein_coding	1.43321	1.09837e-09	1.73692e-08
ENSMUSG00000074657	Kif5a	protein_coding	1.43052	4.1244e-09	5.50773e-08
ENSMUSG00000041923	Nol4	protein_coding	1.42984	7.16939e-09	8.81683e-08
ENSMUSG00000044092	C130050O18Rik	protein_coding	1.42924	2.58551e-05	0.000115053
ENSMUSG00000114662	Gm31683	lncRNA	1.42477	8.53456e-07	5.77569e-06
ENSMUSG00000026981	Il1rn	protein_coding	1.42423	6.51362e-09	8.13912e-08
ENSMUSG00000048120	Entpd1	protein_coding	1.42327	5.51093e-06	2.94822e-05
ENSMUSG00000038806	Sde2	protein_coding	1.42003	6.47174e-17	1.56159e-14
ENSMUSG00000053963	Stum	protein_coding	1.41614	0.00226435	0.0059244
ENSMUSG00000039543	Cfap70	protein_coding	1.41583	1.50245e-05	7.13982e-05
ENSMUSG00000039789	Zfp597	protein_coding	1.41531	3.23948e-10	6.0288e-09
ENSMUSG00000112990	Gm47372	TEC	1.41479	0.00165725	0.0045123
ENSMUSG00000085936	2610307P16Rik	lncRNA	1.41401	3.27631e-10	6.08115e-09
ENSMUSG00000032113	Chek1	protein_coding	1.4122	1.25725e-08	1.43167e-07
ENSMUSG00000078816	Prkcg	protein_coding	1.412	2.0241e-05	9.27941e-05
ENSMUSG00000036158	Prickle1	protein_coding	1.4118	6.58479e-13	2.97271e-11
ENSMUSG00000036873	2410004B18Rik	protein_coding	1.41011	5.13848e-18	1.84392e-15
ENSMUSG00000031026	Trim66	protein_coding	1.40925	0.00018077	0.000636927
ENSMUSG00000031289	Il13ra2	protein_coding	1.40844	2.85639e-07	2.20507e-06
ENSMUSG00000036097	Slf2	protein_coding	1.40805	1.10768e-10	2.38125e-09
ENSMUSG00000090628	Gm17083	processed_pseudogene	1.40755	0.0003466	0.00113333
ENSMUSG00000041180	Hectd2	protein_coding	1.40739	6.5071e-09	8.13824e-08
ENSMUSG00000035992	Fnip1	protein_coding	1.40043	1.91669e-07	1.56227e-06
ENSMUSG00000041328	Pcf11	protein_coding	1.39904	2.51274e-12	9.08676e-11
ENSMUSG00000021037	Ahsa1	protein_coding	1.39824	6.83896e-14	4.51468e-12
ENSMUSG00000039563	2210406O10Rik	lncRNA	1.39678	9.29637e-06	4.68501e-05
ENSMUSG00000022020	Naa16	protein_coding	1.39676	9.74053e-07	6.50065e-06
ENSMUSG00000052825	Gm9892	processed_pseudogene	1.39488	1.76362e-06	1.08874e-05
ENSMUSG00000028524	Sgip1	protein_coding	1.39438	8.31647e-05	0.000321872
ENSMUSG00000067219	Nipal1	protein_coding	1.38686	1.18656e-07	1.02759e-06
ENSMUSG00000022449	Adamts20	protein_coding	1.38658	5.62706e-05	0.000228793
ENSMUSG00000044098	Rsbn1	protein_coding	1.38583	1.36755e-13	7.87608e-12
ENSMUSG00000022863	Btg3	protein_coding	1.38515	2.12024e-09	3.09328e-08
ENSMUSG00000084817	Gm5526	processed_pseudogene	1.38437	1.44709e-05	6.93075e-05
ENSMUSG00000035916	Ptprq	protein_coding	1.38418	0.000220754	0.000758334
ENSMUSG00000044966	Fbxo48	protein_coding	1.38271	1.13664e-06	7.37889e-06
ENSMUSG00000073374	C030034I22Rik	lncRNA	1.38257	8.41539e-05	0.000325251
ENSMUSG00000031532	Saraf	protein_coding	1.38024	7.35634e-18	2.45124e-15
ENSMUSG00000049109	Themis	protein_coding	1.3759	2.00693e-06	1.22011e-05
ENSMUSG00000111089	Gm49427	lncRNA	1.37213	0.000251374	0.000851811
ENSMUSG00000043183	Simc1	protein_coding	1.37182	2.7968e-11	7.0652e-10
ENSMUSG00000038250	Usp38	protein_coding	1.3704	2.73184e-11	6.9261e-10
ENSMUSG00000028972	Car6	protein_coding	1.36872	0.000160011	0.000571994
ENSMUSG00000102555	6430511E19Rik	TEC	1.36056	4.60097e-05	0.000191924
ENSMUSG00000022360	Atad2	protein_coding	1.3578	4.06714e-08	4.04834e-07
ENSMUSG00000030203	Dusp16	protein_coding	1.35711	2.03902e-11	5.39435e-10
ENSMUSG00000037876	Jmjd1c	protein_coding	1.357	3.59383e-07	2.69501e-06
ENSMUSG00000020857	Nme2	protein_coding	1.35654	1.04989e-07	9.21782e-07
ENSMUSG00000103983	Gm20045	lncRNA	1.35647	5.28201e-06	2.83769e-05
ENSMUSG00000040565	Btaf1	protein_coding	1.35504	1.23285e-09	1.92779e-08
ENSMUSG00000024240	Epc1	protein_coding	1.35462	1.48852e-15	2.1257e-13
ENSMUSG00000021678	F2rl1	protein_coding	1.3545	9.83163e-05	0.000372479
ENSMUSG00000070436	Serpinh1	protein_coding	1.35401	7.25029e-15	7.35274e-13
ENSMUSG00000083261	Gm7816	processed_pseudogene	1.35328	1.07313e-06	7.03443e-06
ENSMUSG00000032652	Crebl2	protein_coding	1.3532	1.20523e-12	4.99031e-11
ENSMUSG00000097855	A930007I19Rik	lncRNA	1.35192	1.88553e-05	8.71756e-05
ENSMUSG00000047747	Rnf150	protein_coding	1.34945	1.31292e-08	1.48419e-07
ENSMUSG00000004791	Pgf	protein_coding	1.3493	8.0865e-11	1.81654e-09
ENSMUSG00000006724	Cyp27b1	protein_coding	1.34583	3.83346e-07	2.84461e-06
ENSMUSG00000008348	Ubc	protein_coding	1.34517	5.11279e-08	4.92115e-07
ENSMUSG00000085156	Snhg15	lncRNA	1.33752	3.45188e-09	4.67658e-08
ENSMUSG00000092212	Slc22a13b	polymorphic_pseudogene	1.33718	0.00260971	0.00669286
ENSMUSG00000030660	Pik3c2a	protein_coding	1.33544	2.03866e-07	1.64388e-06
ENSMUSG00000038866	Zcchc2	protein_coding	1.33318	3.30867e-15	4.06182e-13
ENSMUSG00000050675	Gp1ba	protein_coding	1.33273	8.88412e-05	0.000341387
ENSMUSG00000071714	Csf2rb2	protein_coding	1.33237	0.000864774	0.00255543
ENSMUSG00000053580	Tanc2	protein_coding	1.33161	4.63178e-08	4.52035e-07
ENSMUSG00000030638	Sh3gl3	protein_coding	1.33099	3.15222e-13	1.56437e-11
ENSMUSG00000036292	Gramd1c	protein_coding	1.33044	0.000177719	0.000627757
ENSMUSG00000108239	Gm19434	lncRNA	1.3295	0.00324237	0.00811608
ENSMUSG00000004988	Fxyd4	protein_coding	1.32931	6.36113e-05	0.00025501
ENSMUSG00000067786	Nnat	protein_coding	1.32819	0.00122479	0.00346702
ENSMUSG00000049811	Fam161a	protein_coding	1.32577	3.00682e-08	3.08961e-07
ENSMUSG00000115140	Gm32764	lncRNA	1.32573	0.00124081	0.00350529
ENSMUSG00000048109	Rbm15	protein_coding	1.32476	5.77818e-16	9.97921e-14
ENSMUSG00000006587	Snai3	protein_coding	1.32194	4.91566e-07	3.5608e-06
ENSMUSG00000031772	Cntnap4	protein_coding	1.32182	1.20112e-07	1.03763e-06
ENSMUSG00000065904	Gm26109	snoRNA	1.3215	0.00014526	0.000524623
ENSMUSG00000050310	Rictor	protein_coding	1.32102	4.61284e-08	4.505e-07
ENSMUSG00000038604	Ripor1	protein_coding	1.3199	1.70419e-08	1.8662e-07
ENSMUSG00000026107	Nabp1	protein_coding	1.31841	2.89258e-11	7.294e-10
ENSMUSG00000041567	Serpina12	protein_coding	1.31591	0.000459379	0.0014542
ENSMUSG00000044948	Cfap43	protein_coding	1.31427	4.9567e-06	2.68041e-05
ENSMUSG00000040435	Ppp1r15a	protein_coding	1.31398	2.45223e-14	1.90187e-12
ENSMUSG00000079470	Utp14b	protein_coding	1.31286	2.76035e-06	1.61097e-05
ENSMUSG00000052572	Dlg2	protein_coding	1.31191	0.00175804	0.00474701
ENSMUSG00000086095	Gm15328	lncRNA	1.31104	0.000468633	0.00147981
ENSMUSG00000024642	Tle4	protein_coding	1.30852	6.35488e-07	4.46469e-06
ENSMUSG00000002881	Nab1	protein_coding	1.30791	1.28659e-10	2.70764e-09
ENSMUSG00000034997	Htr2a	protein_coding	1.30617	0.00101777	0.00294841
ENSMUSG00000032872	Cyb5r4	protein_coding	1.30599	5.73986e-11	1.34555e-09
ENSMUSG00000028082	Sh3d19	protein_coding	1.30532	3.85845e-11	9.39113e-10
ENSMUSG00000028278	Rragd	protein_coding	1.3039	1.60753e-10	3.2939e-09
ENSMUSG00000064337	mt-Rnr1	Mt_rRNA	1.30292	2.64182e-05	0.000117162
ENSMUSG00000037119	Fam91a1	protein_coding	1.30258	1.32116e-13	7.64033e-12
ENSMUSG00000054003	Tdrd9	protein_coding	1.30218	2.43865e-05	0.000109387
ENSMUSG00000053007	Creb5	protein_coding	1.30069	3.27484e-08	3.33077e-07
ENSMUSG00000112430	Gm30624	lncRNA	1.30035	4.19017e-06	2.30599e-05
ENSMUSG00000104394	Gm37254	TEC	1.30009	1.17436e-05	5.77888e-05
ENSMUSG00000073427	Gm4924	protein_coding	1.3	6.87463e-07	4.78421e-06
ENSMUSG00000040929	Rfx3	protein_coding	1.29775	8.67835e-05	0.000334491
ENSMUSG00000062232	Rapgef2	protein_coding	1.2973	7.64185e-12	2.3505e-10
ENSMUSG00000022748	Cmss1	protein_coding	1.29728	1.89339e-11	5.11544e-10
ENSMUSG00000000078	Klf6	protein_coding	1.29639	1.53263e-11	4.26424e-10
ENSMUSG00000024535	Snx24	protein_coding	1.29612	3.18766e-15	3.9479e-13
ENSMUSG00000094845	Tmem95	protein_coding	1.29575	1.7084e-07	1.41306e-06
ENSMUSG00000031381	Piga	protein_coding	1.2945	1.57993e-09	2.39818e-08
ENSMUSG00000028640	Tfap2c	protein_coding	1.29201	5.1178e-08	4.92258e-07
ENSMUSG00000028034	Fubp1	protein_coding	1.29115	1.10883e-12	4.67411e-11
ENSMUSG00000043535	Setx	protein_coding	1.28701	7.06876e-09	8.70838e-08
ENSMUSG00000000385	Tmprss2	protein_coding	1.28697	0.00117162	0.00333675
ENSMUSG00000050612	Txndc2	protein_coding	1.28632	1.32308e-05	6.40267e-05
ENSMUSG00000110495	Gm45879	unitary_pseudogene	1.2849	0.000110156	0.000412312
ENSMUSG00000105692	Gm43737	TEC	1.28402	3.16774e-12	1.10175e-10
ENSMUSG00000040936	Ulk4	protein_coding	1.28121	1.51335e-06	9.54025e-06
ENSMUSG00000026601	Axdnd1	protein_coding	1.28075	0.000296245	0.000984319
ENSMUSG00000040167	Ikzf5	protein_coding	1.27942	0.00221196	0.00581449
ENSMUSG00000104546	Gm43858	TEC	1.2794	0.00107353	0.00308757
ENSMUSG00000003226	Ranbp2	protein_coding	1.27756	4.18392e-07	3.07693e-06
ENSMUSG00000114053	Gm35330	lncRNA	1.27646	0.000524605	0.00163516
ENSMUSG00000003665	Has1	protein_coding	1.27603	1.34887e-10	2.81291e-09
ENSMUSG00000044471	Lncpint	lncRNA	1.2743	1.75747e-06	1.08639e-05
ENSMUSG00000023852	Chd1	protein_coding	1.27261	4.84881e-12	1.57081e-10
ENSMUSG00000085945	2310014F06Rik	lncRNA	1.27062	0.000393545	0.00126613
ENSMUSG00000083396	Gm15542	processed_pseudogene	1.27016	4.97918e-12	1.60561e-10
ENSMUSG00000035021	Baz1a	protein_coding	1.26975	3.30489e-10	6.10183e-09
ENSMUSG00000094724	Rnaset2b	protein_coding	1.26763	0.00133772	0.00374653
ENSMUSG00000038174	Fam126b	protein_coding	1.26681	3.42325e-06	1.93647e-05
ENSMUSG00000021374	Nup153	protein_coding	1.26659	1.10435e-11	3.23334e-10
ENSMUSG00000052396	Mogat2	protein_coding	1.26579	0.00115274	0.00329036
ENSMUSG00000020300	Cpeb4	protein_coding	1.26443	3.88e-07	2.87457e-06
ENSMUSG00000054135	A430110L20Rik	lncRNA	1.2617	0.000598508	0.00183606
ENSMUSG00000034780	B3galt1	protein_coding	1.26083	3.47148e-05	0.000149395
ENSMUSG00000033014	Trim33	protein_coding	1.25976	2.09418e-10	4.169e-09
ENSMUSG00000031880	Rrad	protein_coding	1.25941	9.22015e-11	2.04171e-09
ENSMUSG00000106583	4930447N08Rik	lncRNA	1.25941	4.19155e-05	0.000176841
ENSMUSG00000030895	Hpx	protein_coding	1.25886	6.06013e-06	3.21621e-05
ENSMUSG00000021224	Numb	protein_coding	1.25862	5.70638e-12	1.8109e-10
ENSMUSG00000068604	Gm8225	processed_pseudogene	1.25637	0.00126852	0.00357144
ENSMUSG00000055980	Irs1	protein_coding	1.25605	1.7388e-10	3.51148e-09
ENSMUSG00000097536	2610037D02Rik	lncRNA	1.25537	9.98792e-06	4.99217e-05
ENSMUSG00000107768	Gm44275	lncRNA	1.25437	4.26411e-06	2.34392e-05
ENSMUSG00000011960	Ccnt1	protein_coding	1.25053	1.57866e-12	6.24106e-11
ENSMUSG00000045327	6330549D23Rik	transcribed_processed_pseudogene	1.24915	0.00245612	0.00635485
ENSMUSG00000031681	Smad1	protein_coding	1.2487	1.85142e-12	7.04092e-11
ENSMUSG00000038331	Satb2	protein_coding	1.24832	5.41366e-08	5.17515e-07
ENSMUSG00000020461	Clhc1	protein_coding	1.24623	0.000156791	0.000561686
ENSMUSG00000103940	Gm38227	TEC	1.24425	0.000356258	0.00116166
ENSMUSG00000000958	Slc7a7	protein_coding	1.24316	1.8072e-09	2.69634e-08
ENSMUSG00000034343	Ube2f	protein_coding	1.24163	1.54592e-18	7.21173e-16
ENSMUSG00000025255	Zfhx4	protein_coding	1.24084	8.94337e-07	6.02032e-06
ENSMUSG00000021366	Hivep1	protein_coding	1.24045	1.54904e-07	1.29891e-06
ENSMUSG00000047344	Lancl3	protein_coding	1.23909	2.34176e-10	4.6159e-09
ENSMUSG00000024966	Stip1	protein_coding	1.23694	1.08268e-12	4.57767e-11
ENSMUSG00000031711	Zfp330	protein_coding	1.23648	8.88146e-13	3.87666e-11
ENSMUSG00000057729	Prtn3	protein_coding	1.2362	0.000604224	0.00185197
ENSMUSG00000098066	Gm26944	lncRNA	1.23543	0.000334632	0.00109753
ENSMUSG00000026987	Baz2b	protein_coding	1.23446	5.39911e-08	5.16476e-07
ENSMUSG00000019235	Rps6kl1	protein_coding	1.23344	5.95469e-08	5.62321e-07
ENSMUSG00000026170	Cyp27a1	protein_coding	1.23203	1.28976e-07	1.10264e-06
ENSMUSG00000027829	Ccnl1	protein_coding	1.23143	3.00223e-06	1.72764e-05
ENSMUSG00000054293	P2ry10b	protein_coding	1.23073	6.92247e-05	0.000274915
ENSMUSG00000034427	Myo15b	protein_coding	1.23042	0.00225528	0.00590397
ENSMUSG00000042622	Maff	protein_coding	1.2298	1.44735e-11	4.09571e-10
ENSMUSG00000031355	Arhgap6	protein_coding	1.2275	4.38739e-08	4.32526e-07
ENSMUSG00000029882	2210010C04Rik	protein_coding	1.2269	7.62789e-05	0.000298608
ENSMUSG00000027162	Lin7c	protein_coding	1.22647	3.24654e-11	8.09155e-10
ENSMUSG00000021904	Sema3g	protein_coding	1.22621	4.86347e-06	2.63407e-05
ENSMUSG00000028134	Ptbp2	protein_coding	1.22512	1.45276e-08	1.62521e-07
ENSMUSG00000033721	Vav3	protein_coding	1.22412	2.94659e-10	5.53524e-09
ENSMUSG00000037624	Kcnk2	protein_coding	1.22398	6.1382e-05	0.000246851
ENSMUSG00000032035	Ets1	protein_coding	1.21969	1.38731e-13	7.95715e-12
ENSMUSG00000053870	Fpgt	protein_coding	1.21959	2.95827e-11	7.43551e-10
ENSMUSG00000020063	Sirt1	protein_coding	1.21719	9.50947e-08	8.50927e-07
ENSMUSG00000048406	B330016D10Rik	pseudogene	1.21675	4.75544e-05	0.000197719
ENSMUSG00000016128	Stard13	protein_coding	1.21565	9.709e-09	1.14087e-07
ENSMUSG00000051149	Adnp	protein_coding	1.21443	1.41559e-06	8.98874e-06
ENSMUSG00000022376	Adcy8	protein_coding	1.21427	6.87896e-05	0.000273264
ENSMUSG00000031389	Arhgap4	protein_coding	1.21426	0.000162733	0.000580983
ENSMUSG00000023826	Prkn	protein_coding	1.21343	0.000635376	0.00193981
ENSMUSG00000116617	Gm49767	lncRNA	1.2133	3.79105e-05	0.000161706
ENSMUSG00000057561	Eif1a	protein_coding	1.21318	3.7499e-12	1.2555e-10
ENSMUSG00000003934	Efnb3	protein_coding	1.21304	0.000117548	0.000436479
ENSMUSG00000029648	Flt1	protein_coding	1.21283	8.39039e-07	5.69188e-06
ENSMUSG00000022206	Npr3	protein_coding	1.21277	1.69983e-07	1.40681e-06
ENSMUSG00000038587	Akap12	protein_coding	1.21176	2.34745e-09	3.33868e-08
ENSMUSG00000015882	Lcorl	protein_coding	1.21076	2.46177e-05	0.000110318
ENSMUSG00000112375	Gm38560	lncRNA	1.20996	8.11895e-09	9.79524e-08
ENSMUSG00000019907	Ppp1r12a	protein_coding	1.20893	4.70791e-07	3.42449e-06
ENSMUSG00000078606	Gvin2	protein_coding	1.20721	0.000103499	0.000389166
ENSMUSG00000032515	Csrnp1	protein_coding	1.20624	2.27167e-08	2.39939e-07
ENSMUSG00000041540	Sox5	protein_coding	1.2059	3.56209e-05	0.000152972
ENSMUSG00000019841	Rev3l	protein_coding	1.20561	0.000109872	0.00041147
ENSMUSG00000034227	Foxj1	protein_coding	1.20531	0.00037211	0.00120492
ENSMUSG00000096910	Zfp955b	protein_coding	1.20384	6.52825e-06	3.42055e-05
ENSMUSG00000064177	Ghrl	protein_coding	1.20374	0.00033679	0.00110435
ENSMUSG00000025757	Hspa4l	protein_coding	1.20271	9.56358e-09	1.12662e-07
ENSMUSG00000001156	Mxd1	protein_coding	1.19932	1.57275e-08	1.7386e-07
ENSMUSG00000028410	Dnaja1	protein_coding	1.1989	1.68245e-14	1.41843e-12
ENSMUSG00000025321	Itgb8	protein_coding	1.19698	0.000374282	0.00121084
ENSMUSG00000021112	Mpp5	protein_coding	1.19696	1.5423e-06	9.70964e-06
ENSMUSG00000042549	Map2k3os	lncRNA	1.19585	1.62243e-10	3.30991e-09
ENSMUSG00000097048	1600020E01Rik	lncRNA	1.19554	8.93017e-07	6.01433e-06
ENSMUSG00000010054	Tusc2	protein_coding	1.19215	1.11736e-12	4.69591e-11
ENSMUSG00000044072	Eml6	protein_coding	1.19134	3.24721e-07	2.4658e-06
ENSMUSG00000045095	Magi1	protein_coding	1.19084	1.07866e-12	4.57767e-11
ENSMUSG00000042286	Stab1	protein_coding	1.19015	0.0016165	0.00441421
ENSMUSG00000025195	Dnmbp	protein_coding	1.19013	1.61012e-13	9.08612e-12
ENSMUSG00000032899	Styk1	protein_coding	1.18702	1.67612e-05	7.84788e-05
ENSMUSG00000046876	Atxn1	protein_coding	1.18553	4.56005e-08	4.46591e-07
ENSMUSG00000024512	Dynap	protein_coding	1.18349	9.51725e-09	1.12305e-07
ENSMUSG00000064127	Med14	protein_coding	1.18343	1.48544e-08	1.65516e-07
ENSMUSG00000041235	Chd7	protein_coding	1.18268	1.52144e-09	2.32705e-08
ENSMUSG00000040918	Slc19a2	protein_coding	1.18123	1.12148e-06	7.29669e-06
ENSMUSG00000024987	Cyp26a1	protein_coding	1.18045	1.07866e-08	1.25589e-07
ENSMUSG00000089809	Rasgef1b	protein_coding	1.18026	0.000242881	0.00082603
ENSMUSG00000090394	4930523C07Rik	protein_coding	1.1795	0.000648999	0.00197709
ENSMUSG00000067279	Ppp1r3c	protein_coding	1.17553	6.07564e-06	3.22322e-05
ENSMUSG00000097743	Gm16973	lncRNA	1.1754	2.2639e-05	0.000102601
ENSMUSG00000097729	2310015A10Rik	lncRNA	1.17496	1.84884e-11	5.00474e-10
ENSMUSG00000072115	Ang	protein_coding	1.17421	0.00153067	0.00421455
ENSMUSG00000034329	Brip1	protein_coding	1.17231	1.48069e-05	7.0629e-05
ENSMUSG00000059474	Mbtd1	protein_coding	1.17116	5.80644e-09	7.41433e-08
ENSMUSG00000024965	Fermt3	protein_coding	1.16959	3.74991e-06	2.09668e-05
ENSMUSG00000035694	Caps2	protein_coding	1.16949	6.26978e-05	0.000251636
ENSMUSG00000073062	Zxdb	protein_coding	1.16912	1.49634e-05	7.11563e-05
ENSMUSG00000038214	Bend3	protein_coding	1.16853	3.6395e-09	4.91174e-08
ENSMUSG00000026004	Kansl1l	protein_coding	1.16748	1.35572e-05	6.54026e-05
ENSMUSG00000031939	Taf1d	protein_coding	1.16723	1.52613e-09	2.32914e-08
ENSMUSG00000036872	Abcc12	protein_coding	1.16602	0.000164094	0.000584944
ENSMUSG00000005045	Chd5	protein_coding	1.16275	0.00118373	0.00336577
ENSMUSG00000008976	Gabpa	protein_coding	1.1623	2.37167e-12	8.6358e-11
ENSMUSG00000037940	Inpp4b	protein_coding	1.16228	0.000237764	0.0008106
ENSMUSG00000004127	Trmt10a	protein_coding	1.16181	2.88196e-10	5.45041e-09
ENSMUSG00000087366	Junos	lncRNA	1.16036	1.86119e-06	1.13993e-05
ENSMUSG00000020812	Snhg16	lncRNA	1.1599	1.54208e-09	2.34836e-08
ENSMUSG00000097601	Gm26660	lncRNA	1.15962	0.000115004	0.000428166
ENSMUSG00000036885	Arhgef26	protein_coding	1.15934	3.46996e-05	0.000149376
ENSMUSG00000106943	Dancr	lncRNA	1.1558	0.000952364	0.00278137
ENSMUSG00000042124	Lce1f	protein_coding	1.15495	0.00260257	0.006677
ENSMUSG00000020021	Fgd6	protein_coding	1.15414	1.18251e-10	2.51891e-09
ENSMUSG00000022858	Tra2b	protein_coding	1.15184	8.73503e-15	8.48935e-13
ENSMUSG00000033439	Trmt13	protein_coding	1.15123	6.84971e-09	8.49085e-08
ENSMUSG00000086368	Gm13830	lncRNA	1.15078	0.00211622	0.00559118
ENSMUSG00000027534	Snx16	protein_coding	1.14745	1.17049e-08	1.33941e-07
ENSMUSG00000102893	Gm37855	lncRNA	1.14615	0.000256073	0.000864803
ENSMUSG00000051335	Gfod1	protein_coding	1.14544	1.97746e-13	1.0644e-11
ENSMUSG00000001520	Nrip2	protein_coding	1.14528	9.64763e-08	8.60539e-07
ENSMUSG00000018068	Ints2	protein_coding	1.14378	3.16809e-08	3.23631e-07
ENSMUSG00000020564	Atxn7l1	protein_coding	1.14207	2.75551e-10	5.26104e-09
ENSMUSG00000067586	S1pr3	protein_coding	1.14136	2.02628e-07	1.6354e-06
ENSMUSG00000043943	Naalad2	protein_coding	1.13938	5.18445e-05	0.000213527
ENSMUSG00000074973	Gm11382	unprocessed_pseudogene	1.13847	2.46877e-05	0.000110561
ENSMUSG00000035356	Nfkbiz	protein_coding	1.13698	2.79779e-06	1.63011e-05
ENSMUSG00000037999	Arap2	protein_coding	1.13691	0.00213509	0.00563254
ENSMUSG00000035840	Lysmd3	protein_coding	1.13554	1.04147e-05	5.18695e-05
ENSMUSG00000042784	Muc1	protein_coding	1.13314	0.000219978	0.000756226
ENSMUSG00000040327	Cul9	protein_coding	1.1328	0.00274687	0.00700737
ENSMUSG00000033949	Trim36	protein_coding	1.13218	8.28532e-06	4.22724e-05
ENSMUSG00000021629	Slc30a5	protein_coding	1.13164	1.52974e-11	4.26424e-10
ENSMUSG00000044548	Dact1	protein_coding	1.13149	9.43338e-10	1.51226e-08
ENSMUSG00000050106	Tmc8	protein_coding	1.13126	0.000984975	0.00286585
ENSMUSG00000086839	Gm11973	lncRNA	1.13107	0.000499343	0.00156794
ENSMUSG00000000787	Ddx3x	protein_coding	1.13022	6.79151e-12	2.12159e-10
ENSMUSG00000018238	Gdf9	protein_coding	1.12927	5.7274e-07	4.06671e-06
ENSMUSG00000006740	Kif5b	protein_coding	1.12851	1.98486e-08	2.12696e-07
ENSMUSG00000032060	Cryab	protein_coding	1.12559	4.50189e-08	4.41513e-07
ENSMUSG00000026723	Trdmt1	protein_coding	1.12509	4.79161e-07	3.47634e-06
ENSMUSG00000017418	Arl5b	protein_coding	1.12246	4.34964e-07	3.18708e-06
ENSMUSG00000022995	Enah	protein_coding	1.12133	8.28007e-07	5.61976e-06
ENSMUSG00000074305	Peak1	protein_coding	1.12111	2.79686e-09	3.89087e-08
ENSMUSG00000034021	Pds5b	protein_coding	1.12037	9.53024e-09	1.12364e-07
ENSMUSG00000025024	Smndc1	protein_coding	1.11998	2.86832e-12	1.01883e-10
ENSMUSG00000030315	Vgll4	protein_coding	1.11935	2.25401e-14	1.81621e-12
ENSMUSG00000092035	Peg10	protein_coding	1.11925	8.10085e-07	5.51954e-06
ENSMUSG00000032727	Mier3	protein_coding	1.11844	1.34529e-06	8.60089e-06
ENSMUSG00000021149	Gtpbp4	protein_coding	1.11822	3.56567e-13	1.7267e-11
ENSMUSG00000081887	Gm12097	processed_pseudogene	1.11744	0.000330756	0.00108609
ENSMUSG00000006527	Sfmbt1	protein_coding	1.11599	1.4545e-11	4.09571e-10
ENSMUSG00000073821	8030451A03Rik	lncRNA	1.11563	0.0024848	0.00642193
ENSMUSG00000015342	Xk	protein_coding	1.11427	1.82364e-05	8.48184e-05
ENSMUSG00000055523	Gucy2g	protein_coding	1.11381	2.48584e-05	0.000111112
ENSMUSG00000105813	Gm42928	TEC	1.11324	0.00243726	0.00631775
ENSMUSG00000022897	Dyrk1a	protein_coding	1.11236	2.6468e-10	5.10881e-09
ENSMUSG00000079036	Alkbh1	protein_coding	1.11231	5.94835e-14	3.98312e-12
ENSMUSG00000036712	Cyld	protein_coding	1.10993	1.10991e-08	1.28267e-07
ENSMUSG00000020205	Phlda1	protein_coding	1.10723	0.00102847	0.00297753
ENSMUSG00000048424	Ranbp3l	protein_coding	1.10343	0.00143199	0.00397633
ENSMUSG00000033184	Tmed7	protein_coding	1.1033	4.2373e-08	4.19169e-07
ENSMUSG00000021620	Acot12	protein_coding	1.09905	0.00057894	0.00178503
ENSMUSG00000101970	Chaserr	lncRNA	1.09886	3.73469e-08	3.74405e-07
ENSMUSG00000115546	Gm49077	lncRNA	1.09877	5.97308e-05	0.00024125
ENSMUSG00000028188	Spata1	protein_coding	1.09778	0.000986109	0.00286855
ENSMUSG00000025978	Rftn2	protein_coding	1.09728	4.76058e-10	8.29693e-09
ENSMUSG00000027684	Mecom	protein_coding	1.09579	1.09479e-10	2.35717e-09
ENSMUSG00000037720	Tmem33	protein_coding	1.09473	3.15609e-07	2.40444e-06
ENSMUSG00000070471	Erich6	protein_coding	1.09427	0.00103876	0.00300207
ENSMUSG00000027855	Sycp1	protein_coding	1.09371	0.00200834	0.00533233
ENSMUSG00000033618	Map3k13	protein_coding	1.09158	1.53022e-05	7.24802e-05
ENSMUSG00000097040	2610316D01Rik	lncRNA	1.08845	1.47775e-05	7.05598e-05
ENSMUSG00000054702	Ap1s3	protein_coding	1.08806	8.55606e-07	5.78743e-06
ENSMUSG00000044934	Zfp367	protein_coding	1.08612	7.80537e-07	5.34685e-06
ENSMUSG00000037236	Matr3	protein_coding	1.08477	3.88199e-05	0.000165082
ENSMUSG00000029863	Casp2	protein_coding	1.08464	8.71928e-06	4.43248e-05
ENSMUSG00000046743	Fat4	protein_coding	1.08321	0.00133341	0.0037352
ENSMUSG00000028060	Khdc4	protein_coding	1.08282	8.44956e-13	3.71861e-11
ENSMUSG00000028049	Scamp3	protein_coding	1.08188	8.52847e-12	2.58907e-10
ENSMUSG00000024283	Wac	protein_coding	1.08098	6.01477e-10	1.01786e-08
ENSMUSG00000006599	Gtf2h1	protein_coding	1.07985	1.43101e-17	4.26106e-15
ENSMUSG00000021662	Arhgef28	protein_coding	1.07956	0.00351265	0.00872861
ENSMUSG00000027806	Tsc22d2	protein_coding	1.07905	2.76599e-12	9.90027e-11
ENSMUSG00000048490	Nrip1	protein_coding	1.07791	2.38214e-07	1.88563e-06
ENSMUSG00000063972	Nr6a1	protein_coding	1.07712	2.65669e-05	0.000117622
ENSMUSG00000006529	Itih1	protein_coding	1.07577	0.000997585	0.00289591
ENSMUSG00000054321	Taf4b	protein_coding	1.07568	1.34989e-10	2.81291e-09
ENSMUSG00000048655	Ccdc169	protein_coding	1.0748	0.000767487	0.00230061
ENSMUSG00000052889	Prkcb	protein_coding	1.07467	2.01206e-05	9.24146e-05
ENSMUSG00000038975	Rabggtb	protein_coding	1.07259	7.9749e-14	5.09629e-12
ENSMUSG00000033581	Igf2bp2	protein_coding	1.07082	7.28289e-11	1.6573e-09
ENSMUSG00000079509	Zfx	protein_coding	1.06953	8.32709e-08	7.55757e-07
ENSMUSG00000064339	mt-Rnr2	Mt_rRNA	1.06886	0.00158874	0.00434946
ENSMUSG00000079297	Gm2223	processed_pseudogene	1.06484	5.31181e-06	2.85041e-05
ENSMUSG00000047495	Dlgap2	protein_coding	1.06452	7.11322e-05	0.000281213
ENSMUSG00000025997	Ikzf2	protein_coding	1.06431	0.00013974	0.00050783
ENSMUSG00000058006	Mdn1	protein_coding	1.0634	4.4441e-07	3.25119e-06
ENSMUSG00000026020	Nop58	protein_coding	1.06145	3.59825e-08	3.62545e-07
ENSMUSG00000028064	Sema4a	protein_coding	1.06135	0.000129513	0.000475232
ENSMUSG00000049676	Catsperg1	protein_coding	1.06129	0.000436089	0.00138738
ENSMUSG00000039841	Zfp800	protein_coding	1.0604	2.08652e-07	1.67725e-06
ENSMUSG00000027351	Spred1	protein_coding	1.06032	1.49063e-10	3.07001e-09
ENSMUSG00000074489	Bglap3	protein_coding	1.05974	0.00162758	0.00443929
ENSMUSG00000038679	Trps1	protein_coding	1.05864	2.64574e-05	0.000117286
ENSMUSG00000024359	Hspa9	protein_coding	1.05857	5.453e-13	2.49395e-11
ENSMUSG00000022403	St13	protein_coding	1.05818	3.22897e-12	1.11579e-10
ENSMUSG00000029178	Klf3	protein_coding	1.05502	4.6013e-07	3.35566e-06
ENSMUSG00000000320	Alox12	protein_coding	1.0546	0.000361964	0.0011767
ENSMUSG00000026173	Plcd4	protein_coding	1.05113	1.60628e-06	1.00716e-05
ENSMUSG00000003545	Fosb	protein_coding	1.04996	2.27821e-06	1.36371e-05
ENSMUSG00000027508	Pag1	protein_coding	1.04812	0.000127709	0.000469722
ENSMUSG00000032344	Cgas	protein_coding	1.04726	3.23049e-08	3.29044e-07
ENSMUSG00000066595	Flvcr1	protein_coding	1.0459	6.20356e-08	5.83068e-07
ENSMUSG00000028156	Eif4e	protein_coding	1.04536	3.7426e-10	6.76715e-09
ENSMUSG00000035236	Scai	protein_coding	1.04502	0.000460747	0.00145787
ENSMUSG00000044390	Tigd3	protein_coding	1.04477	0.000262986	0.000885583
ENSMUSG00000029169	Dhx15	protein_coding	1.04444	4.01184e-13	1.89043e-11
ENSMUSG00000022518	4930562C15Rik	protein_coding	1.04344	5.61173e-05	0.000228303
ENSMUSG00000024360	Etf1	protein_coding	1.04246	1.97188e-14	1.62332e-12
ENSMUSG00000091635	Vmn2r13	protein_coding	1.0424	0.00221505	0.00582044
ENSMUSG00000032202	Rab27a	protein_coding	1.0424	0.000100209	0.000378626
ENSMUSG00000034463	Scara3	protein_coding	1.04119	4.34537e-05	0.000182514
ENSMUSG00000067058	Rps15a-ps5	processed_pseudogene	1.03956	0.00250433	0.00646882
ENSMUSG00000004655	Aqp1	protein_coding	1.03939	6.96773e-10	1.15349e-08
ENSMUSG00000007812	Zfp655	protein_coding	1.0366	2.19548e-07	1.75375e-06
ENSMUSG00000025962	Fastkd2	protein_coding	1.03449	1.26772e-06	8.14965e-06
ENSMUSG00000039742	Fam71f1	protein_coding	1.03442	0.000882907	0.00260077
ENSMUSG00000090386	Mir99ahg	lncRNA	1.03436	4.73982e-05	0.000197246
ENSMUSG00000071072	Ptges3	protein_coding	1.03258	2.44726e-07	1.92955e-06
ENSMUSG00000085037	4933421O10Rik	lncRNA	1.0321	1.46835e-06	9.30264e-06
ENSMUSG00000032577	Mapkapk3	protein_coding	1.02899	0.000543207	0.00168525
ENSMUSG00000000792	Slc5a5	protein_coding	1.02787	8.49017e-09	1.01642e-07
ENSMUSG00000110010	Gm45629	TEC	1.0276	0.000671286	0.002037
ENSMUSG00000026980	Ly75	protein_coding	1.02583	2.02449e-06	1.23025e-05
ENSMUSG00000073664	Nbeal1	protein_coding	1.02551	0.000153379	0.000551667
ENSMUSG00000038253	Hoxa5	protein_coding	1.02497	0.000118027	0.000438041
ENSMUSG00000044763	Trmt10c	protein_coding	1.02473	2.33344e-11	6.02519e-10
ENSMUSG00000039055	Eme1	protein_coding	1.02451	7.98232e-05	0.000310658
ENSMUSG00000101791	2210011K15Rik	lncRNA	1.02264	2.9089e-06	1.67807e-05
ENSMUSG00000025278	Flnb	protein_coding	1.02172	2.30465e-08	2.43056e-07
ENSMUSG00000035597	Prpf39	protein_coding	1.0212	7.45477e-05	0.000292649
ENSMUSG00000028411	Aptx	protein_coding	1.02076	1.71792e-11	4.70496e-10
ENSMUSG00000064289	Tank	protein_coding	1.02059	2.78232e-06	1.62177e-05
ENSMUSG00000018412	Kansl1	protein_coding	1.01952	2.98025e-11	7.47465e-10
ENSMUSG00000061288	Taok3	protein_coding	1.017	4.44635e-12	1.47108e-10
ENSMUSG00000013418	B4galnt2	protein_coding	1.0168	1.6703e-05	7.82405e-05
ENSMUSG00000034480	Diaph2	protein_coding	1.01654	3.39309e-05	0.000146337
ENSMUSG00000073758	Sh3d21	protein_coding	1.01625	0.00135405	0.00378469
ENSMUSG00000105402	Gm3716	lncRNA	1.01615	5.72541e-05	0.00023259
ENSMUSG00000022139	Mbnl2	protein_coding	1.01409	1.10478e-05	5.46727e-05
ENSMUSG00000049878	Rlf	protein_coding	1.0134	2.4955e-06	1.47735e-05
ENSMUSG00000059493	Nhs	protein_coding	1.01069	7.04857e-05	0.000279052
ENSMUSG00000022838	Eaf2	protein_coding	1.01048	4.70264e-05	0.000195932
ENSMUSG00000052684	Jun	protein_coding	1.00943	1.1677e-11	3.39045e-10
ENSMUSG00000040624	Plekhg1	protein_coding	1.00885	0.00277497	0.00706746
ENSMUSG00000032253	Phip	protein_coding	1.00868	0.000115385	0.000429244
ENSMUSG00000028152	Tspan5	protein_coding	1.00571	1.1215e-10	2.3926e-09
ENSMUSG00000024383	Map3k2	protein_coding	1.00529	2.1491e-06	1.29641e-05
ENSMUSG00000045106	Ccdc73	protein_coding	1.00324	9.72027e-06	4.87406e-05
ENSMUSG00000079164	Tlr5	protein_coding	1.00165	0.000193369	0.000675535
ENSMUSG00000027859	Ngf	protein_coding	1.00057	4.58553e-07	3.34765e-06

## Sheet: Table S5
Supplementary Table 5. List of genes upregulated at EPS 0h (FDR<0.05, log2FC>0.322) blunted by Tug1 knockdown (FDR<0.05)
Gene_ID	Gene_Name	Gene_Biotype	Log2FC (EPS 0h vs. Rest)	Log2FC (Tug1 KD vs Control)
ENSMUSG00000013415	Igf2bp1	protein_coding	1.91001	-0.535803
ENSMUSG00000044468	Tent5c	protein_coding	1.68489	-0.368829
ENSMUSG00000035923	Myf6	protein_coding	1.67646	-1.59385
ENSMUSG00000006587	Snai3	protein_coding	1.61061	-0.566752
ENSMUSG00000049892	Rasd1	protein_coding	1.52656	-1.8454
ENSMUSG00000022602	Arc	protein_coding	1.4438	-0.426917
ENSMUSG00000023034	Nr4a1	protein_coding	1.42573	-0.764295
ENSMUSG00000030556	Lrrc28	protein_coding	1.35472	-0.877675
ENSMUSG00000017499	Cdc6	protein_coding	1.26169	-0.37358
ENSMUSG00000085414	Sspnos	lncRNA	1.17009	-1.09076
ENSMUSG00000022206	Npr3	protein_coding	1.09373	-0.536353
ENSMUSG00000051316	Taf7	protein_coding	1.07675	-0.653623
ENSMUSG00000026638	Irf6	protein_coding	1.00549	-0.553113
ENSMUSG00000054951	9130008F23Rik	protein_coding	0.946065	-0.541681
ENSMUSG00000026819	Slc25a25	protein_coding	0.849168	-0.388419
ENSMUSG00000042622	Maff	protein_coding	0.831523	-0.462364
ENSMUSG00000026826	Nr4a2	protein_coding	0.824455	-0.744619
ENSMUSG00000067206	Lrrc66	protein_coding	0.769102	-0.80334
ENSMUSG00000036863	Syde2	protein_coding	0.746215	-0.381846
ENSMUSG00000072437	Nanos1	protein_coding	0.738301	-0.64383
ENSMUSG00000021250	Fos	protein_coding	0.736492	-0.443137
ENSMUSG00000030827	Fgf21	protein_coding	0.718671	-0.556488
ENSMUSG00000046798	Cldn12	protein_coding	0.622612	-0.356977
ENSMUSG00000036873	2410004B18Rik	protein_coding	0.606332	-0.257081
ENSMUSG00000032567	Aste1	protein_coding	0.604995	-0.56126
ENSMUSG00000032135	Mcam	protein_coding	0.601727	-0.352404
ENSMUSG00000054702	Ap1s3	protein_coding	0.591832	-0.780548
ENSMUSG00000031077	Fadd	protein_coding	0.576826	-0.368321
ENSMUSG00000001542	Ell2	protein_coding	0.574304	-0.519994
ENSMUSG00000036432	Siah2	protein_coding	0.573354	-0.323675
ENSMUSG00000026626	Ppp2r5a	protein_coding	0.569117	-0.186361
ENSMUSG00000015652	Steap1	protein_coding	0.525537	-0.481811
ENSMUSG00000037211	Spry1	protein_coding	0.523114	-0.32255
ENSMUSG00000018481	Appbp2	protein_coding	0.521597	-0.30751
ENSMUSG00000046794	Ppp1r3b	protein_coding	0.517589	-0.490327
ENSMUSG00000042659	Arrdc4	protein_coding	0.493594	-0.58059
ENSMUSG00000056579	Tug1	protein_coding	0.475729	-0.601531
ENSMUSG00000074220	Zfp382	protein_coding	0.45818	-0.437449
ENSMUSG00000046694	Tent5b	protein_coding	0.448936	-0.658235
ENSMUSG00000028266	Lmo4	protein_coding	0.441064	-0.329998
ENSMUSG00000048562	Sp8	protein_coding	0.431669	-0.910443
ENSMUSG00000044197	Gpr146	protein_coding	0.423888	-0.363938
ENSMUSG00000027555	Car13	protein_coding	0.422828	-0.258392
ENSMUSG00000024081	Cebpz	protein_coding	0.418875	-0.78421
ENSMUSG00000006134	Crkl	protein_coding	0.416811	-0.369539
ENSMUSG00000027173	Depdc7	protein_coding	0.40672	-0.406209
ENSMUSG00000085589	A430078I02Rik	lncRNA	0.396421	-0.795303
ENSMUSG00000027088	Phospho2	protein_coding	0.374395	-0.383321
ENSMUSG00000000826	Dnajc5	protein_coding	0.373486	-0.265648
ENSMUSG00000027078	Ube2l6	protein_coding	0.365583	-0.726223
ENSMUSG00000020495	Smg8	protein_coding	0.349435	-0.319724
ENSMUSG00000069729	Arid1b	protein_coding	0.322372	-0.469843
ENSMUSG00000001655	Hoxc13	protein_coding	0.322013	-0.381394

## Sheet: Table S6
Supplementary Table 6. List of genes upregulated at EPS 3h (FDR<0.05, log2FC>0.322) blunted by Tug1 knockdown (FDR<0.05)
Gene_ID	Gene_Name	Gene_Biotype	Log2FC (EPS 3h vs. Rest)	Log2FC (Tug1 KD vs Control)
ENSMUSG00000062345	Serpinb2	protein_coding	5.68305	-1.19166
ENSMUSG00000051316	Taf7	protein_coding	2.34368	-0.535289
ENSMUSG00000021922	Itih4	protein_coding	2.30144	-0.953155
ENSMUSG00000106208	Gm4734	processed_pseudogene	2.27142	-0.478884
ENSMUSG00000049556	Lingo1	protein_coding	2.16963	-0.751558
ENSMUSG00000044468	Tent5c	protein_coding	1.85359	-0.46022
ENSMUSG00000097636	Mirt1	lncRNA	1.65907	-0.493383
ENSMUSG00000049892	Rasd1	protein_coding	1.6251	-1.32216
ENSMUSG00000027865	Gdap2	protein_coding	1.62164	-0.389729
ENSMUSG00000030556	Lrrc28	protein_coding	1.59523	-0.759147
ENSMUSG00000000440	Pparg	protein_coding	1.58706	-0.339519
ENSMUSG00000054951	9130008F23Rik	protein_coding	1.57243	-0.753641
ENSMUSG00000023034	Nr4a1	protein_coding	1.55604	-0.594715
ENSMUSG00000035873	Pawr	protein_coding	1.47415	-0.705877
ENSMUSG00000085414	Sspnos	lncRNA	1.47143	-0.830483
ENSMUSG00000035923	Myf6	protein_coding	1.46643	-1.51992
ENSMUSG00000036873	2410004B18Rik	protein_coding	1.41011	-0.280881
ENSMUSG00000047344	Lancl3	protein_coding	1.23909	-0.531
ENSMUSG00000010054	Tusc2	protein_coding	1.19215	-0.339008
ENSMUSG00000024512	Dynap	protein_coding	1.18349	-0.952315
ENSMUSG00000054702	Ap1s3	protein_coding	1.08806	-0.528453
ENSMUSG00000038975	Rabggtb	protein_coding	1.07259	-0.331933
ENSMUSG00000044763	Trmt10c	protein_coding	1.02473	-0.353428
ENSMUSG00000032501	Trib1	protein_coding	0.957437	-0.453826
ENSMUSG00000021385	Ippk	protein_coding	0.956323	-0.237379
ENSMUSG00000001542	Ell2	protein_coding	0.956111	-0.479485
ENSMUSG00000026068	Il18rap	protein_coding	0.954772	-0.711736
ENSMUSG00000050359	Sprr1a	protein_coding	0.937615	-0.85661
ENSMUSG00000048776	Pthlh	protein_coding	0.937088	-0.73234
ENSMUSG00000116564	Riok2	protein_coding	0.915282	-0.406275
ENSMUSG00000005802	Slc30a4	protein_coding	0.908984	-0.424105
ENSMUSG00000035161	Ints6	protein_coding	0.84131	-0.394296
ENSMUSG00000067206	Lrrc66	protein_coding	0.829933	-0.721004
ENSMUSG00000043419	Rnf227	protein_coding	0.80356	-0.6947
ENSMUSG00000041438	Utp4	protein_coding	0.800081	-0.351241
ENSMUSG00000020561	Polr1f	protein_coding	0.797779	-0.444328
ENSMUSG00000025986	Slc39a10	protein_coding	0.79673	-0.415864
ENSMUSG00000026377	Nifk	protein_coding	0.749956	-0.359765
ENSMUSG00000056579	Tug1	protein_coding	0.724948	-0.524305
ENSMUSG00000037885	Stk35	protein_coding	0.71897	-0.379813
ENSMUSG00000023092	Fhl1	protein_coding	0.696793	-0.591875
ENSMUSG00000034765	Dusp5	protein_coding	0.687951	-0.581719
ENSMUSG00000015652	Steap1	protein_coding	0.675883	-0.456937
ENSMUSG00000017144	Rnd3	protein_coding	0.673008	-0.430172
ENSMUSG00000002475	Abhd3	protein_coding	0.665518	-0.57423
ENSMUSG00000059811	Atl2	protein_coding	0.661852	-0.397473
ENSMUSG00000024081	Cebpz	protein_coding	0.657988	-0.837764
ENSMUSG00000026638	Irf6	protein_coding	0.64363	-0.763299
ENSMUSG00000018481	Appbp2	protein_coding	0.63615	-0.426617
ENSMUSG00000044041	Krt13	protein_coding	0.624082	-1.12114
ENSMUSG00000019970	Sgk1	protein_coding	0.618327	-0.426888
ENSMUSG00000029385	Ccng2	protein_coding	0.586461	-0.356226
ENSMUSG00000027555	Car13	protein_coding	0.571364	-0.410105
ENSMUSG00000090946	Ccdc71l	protein_coding	0.563656	-0.713825
ENSMUSG00000000826	Dnajc5	protein_coding	0.548536	-0.360684
ENSMUSG00000033405	Nudt15	protein_coding	0.543951	-0.534429
ENSMUSG00000046985	Tapt1	protein_coding	0.543679	-0.385616
ENSMUSG00000046727	Cystm1	protein_coding	0.530766	-0.3017
ENSMUSG00000074220	Zfp382	protein_coding	0.517342	-0.38316
ENSMUSG00000047514	Tspyl1	protein_coding	0.513364	-0.28393
ENSMUSG00000020817	Rabep1	protein_coding	0.512974	-0.321433
ENSMUSG00000026626	Ppp2r5a	protein_coding	0.508153	-0.192569
ENSMUSG00000037214	Thap1	protein_coding	0.504288	-0.356042
ENSMUSG00000074121	Ntf5	protein_coding	0.482098	-0.562352
ENSMUSG00000096403	Rnps1-ps	processed_pseudogene	0.481288	-0.288048
ENSMUSG00000020038	Cry1	protein_coding	0.481084	-0.242886
ENSMUSG00000038848	Ythdf1	protein_coding	0.476211	-0.195345
ENSMUSG00000057469	E2f6	protein_coding	0.470711	-0.313011
ENSMUSG00000022884	Eif4a2	protein_coding	0.468996	-0.376248
ENSMUSG00000043702	Pde12	protein_coding	0.468282	-0.31741
ENSMUSG00000020029	Nudt4	protein_coding	0.462637	-0.315753
ENSMUSG00000008475	Arpc5	protein_coding	0.453984	-0.269604
ENSMUSG00000040025	Ythdf2	protein_coding	0.447998	-0.302914
ENSMUSG00000026826	Nr4a2	protein_coding	0.4456	-0.583879
ENSMUSG00000032264	Zw10	protein_coding	0.443695	-0.256747
ENSMUSG00000069729	Arid1b	protein_coding	0.435375	-0.444705
ENSMUSG00000025762	Larp1b	protein_coding	0.435214	-0.242756
ENSMUSG00000027173	Depdc7	protein_coding	0.431803	-0.325665
ENSMUSG00000022009	Nufip1	protein_coding	0.420258	-0.280577
ENSMUSG00000000001	Gnai3	protein_coding	0.416893	-0.303942
ENSMUSG00000023277	Twf2	protein_coding	0.413979	-0.701472
ENSMUSG00000051890	Klhdc1	protein_coding	0.408935	-0.378806
ENSMUSG00000033916	Chmp2a	protein_coding	0.406505	-0.300565
ENSMUSG00000025395	Prim1	protein_coding	0.400537	-0.526382
ENSMUSG00000031701	Dnaja2	protein_coding	0.395963	-0.234144
ENSMUSG00000024583	Txnl1	protein_coding	0.394521	-0.25978
ENSMUSG00000024382	Ercc3	protein_coding	0.391785	-0.217114
ENSMUSG00000019808	Adat2	protein_coding	0.38914	-0.340466
ENSMUSG00000016619	Nup50	protein_coding	0.388671	-0.245863
ENSMUSG00000044221	Grsf1	protein_coding	0.388187	-0.280256
ENSMUSG00000039942	Ptger4	protein_coding	0.368485	-0.428921
ENSMUSG00000036782	Klhl13	protein_coding	0.364302	-0.527024
ENSMUSG00000023307	Marchf5	protein_coding	0.362852	-0.244445
ENSMUSG00000014077	Chp1	protein_coding	0.359229	-0.313865
ENSMUSG00000026355	Mcm6	protein_coding	0.357006	-0.268657
ENSMUSG00000040749	Siah1b	protein_coding	0.355589	-0.370737
ENSMUSG00000060036	Rpl3	protein_coding	0.352726	-0.294053
ENSMUSG00000022951	Rcan1	protein_coding	0.351781	-0.393852
ENSMUSG00000020521	Rnft1	protein_coding	0.339621	-0.354554
ENSMUSG00000018541	Cwc25	protein_coding	0.33141	-0.303421
ENSMUSG00000024084	Qpct	protein_coding	0.32837	-0.613038

## Sheet: Table S7
Supplementary Table 7. Overrepresentation analysis of 53 genes upregulated at EPS 0h (FDR<0.05, log2FC>0.322) blunted by Tug1 knockdown (FDR<0.05)
GO biological process complete	Genes overrepresented	Fold Enrichment	raw P-value	FDR
skeletal muscle cell differentiation (GO:0035914)	4	28.74	1.46e-05	0.0255
positive regulation of nucleic acid-templated transcription (GO:1903508)	13	3.64	3.84e-05	0.0465
positive regulation of transcription, DNA-templated (GO:0045893)	13	3.64	3.84e-05	0.0432
positive regulation of RNA biosynthetic process (GO:1902680)	13	3.63	3.89e-05	0.0408
positive regulation of RNA metabolic process (GO:0051254)	14	3.6	2.02e-05	0.0265
regulation of catalytic activity (GO:0050790)	14	3.31	5.12e-05	0.0504
positive regulation of nucleobase-containing compound metabolic process (GO:0045935)	14	3.27	5.73e-05	0.0475
positive regulation of macromolecule metabolic process (GO:0010604)	22	2.8	2.22e-06	0.00582
positive regulation of nitrogen compound metabolic process (GO:0051173)	19	2.78	1.76e-05	0.0277
positive regulation of cellular metabolic process (GO:0031325)	19	2.57	5.28e-05	0.0462
positive regulation of metabolic process (GO:0009893)	22	2.55	1.04e-05	0.0204
regulation of RNA metabolic process (GO:0051252)	21	2.55	1.92e-05	0.0274
regulation of gene expression (GO:0010468)	26	2.39	3.01e-06	0.00677
regulation of nucleobase-containing compound metabolic process (GO:0019219)	21	2.39	5.27e-05	0.0488
regulation of nitrogen compound metabolic process (GO:0051171)	30	2.37	2.61e-07	0.000823
regulation of cellular metabolic process (GO:0031323)	32	2.37	6.18e-08	0.000487
regulation of primary metabolic process (GO:0080090)	31	2.37	1.33e-07	0.000523
regulation of macromolecule metabolic process (GO:0060255)	33	2.35	3.67e-08	0.000579
regulation of metabolic process (GO:0019222)	34	2.24	7.37e-08	0.000387

## Sheet: Table S8
Supplementary Table 8. List of genes upregulated at EPS 0h (FDR<0.05, log2FC>0.322) augmented by Tug1 knockdown (FDR<0.05)
Gene_ID	Gene_Name	Gene_Biotype	Log2FC (EPS 0h vs. Rest)	Log2FC (Tug1 KD vs Control)
ENSMUSG00000048264	Dip2c	protein_coding	0.387556	0.983426
ENSMUSG00000064105	Cnnm2	protein_coding	0.70932	0.384932
ENSMUSG00000037669	Ldah	protein_coding	0.437096	0.462048
ENSMUSG00000023341	Mx2	polymorphic_pseudogene	2.30269	1.47334
ENSMUSG00000044042	Fmn1	protein_coding	0.606825	0.900515
ENSMUSG00000117814	Gm50431	lncRNA	0.83496	0.689709
ENSMUSG00000030313	Dennd5b	protein_coding	0.846954	0.614942
ENSMUSG00000050965	Prkca	protein_coding	0.39504	0.562204
ENSMUSG00000061533	Cep128	protein_coding	0.771156	0.43888
ENSMUSG00000041957	Pkp2	protein_coding	0.557566	0.824753
ENSMUSG00000078684	5830417I10Rik	unprocessed_pseudogene	0.417382	0.44899
ENSMUSG00000051335	Gfod1	protein_coding	1.05684	0.564488
ENSMUSG00000043903	Zfp469	protein_coding	0.869151	0.536075
ENSMUSG00000030199	Etv6	protein_coding	0.781601	0.398537
ENSMUSG00000039462	Col10a1	protein_coding	1.94697	0.707417
ENSMUSG00000028274	Rngtt	protein_coding	0.502123	0.587134
ENSMUSG00000047248	C2cd3	protein_coding	0.423318	0.508307
ENSMUSG00000025477	Inpp5a	protein_coding	0.425539	0.401448
ENSMUSG00000016487	Ppfibp1	protein_coding	0.368172	0.507315
ENSMUSG00000067851	Arfgef1	protein_coding	0.537873	0.939316
ENSMUSG00000031902	Nfatc3	protein_coding	0.710133	0.390195
ENSMUSG00000031365	Zfp275	protein_coding	0.330003	0.923928
ENSMUSG00000021318	Gli3	protein_coding	0.459059	0.317657
ENSMUSG00000029207	Apbb2	protein_coding	0.536648	0.666552
ENSMUSG00000057604	Lmcd1	protein_coding	0.882054	0.616041
ENSMUSG00000027035	Cers6	protein_coding	0.374743	0.470022
ENSMUSG00000037058	Paip2	protein_coding	0.452023	0.602698
ENSMUSG00000041341	Atg2b	protein_coding	0.332671	0.370654
ENSMUSG00000004356	Utp20	protein_coding	0.36711	0.400904
ENSMUSG00000004698	Hdac9	protein_coding	0.767133	0.966136
ENSMUSG00000020600	Slc7a15	protein_coding	1.25247	0.756688
ENSMUSG00000025505	Tmem80	protein_coding	0.972581	0.587779
ENSMUSG00000019768	Esr1	protein_coding	0.625678	0.50079
ENSMUSG00000036158	Prickle1	protein_coding	1.36855	0.415134
ENSMUSG00000022698	Naa50	protein_coding	0.44198	0.430872
ENSMUSG00000028086	Fbxw7	protein_coding	0.527125	0.594403
ENSMUSG00000028578	Caap1	protein_coding	0.737213	0.323372
ENSMUSG00000020823	Sec14l1	protein_coding	0.334171	0.198291
ENSMUSG00000039943	Plcb4	protein_coding	0.477895	0.649737
ENSMUSG00000006740	Kif5b	protein_coding	0.703377	0.461445
ENSMUSG00000032872	Cyb5r4	protein_coding	0.417529	0.643943
ENSMUSG00000048410	Zfp407	protein_coding	0.651597	0.415252
ENSMUSG00000027680	Fxr1	protein_coding	0.583494	0.6997
ENSMUSG00000026674	Ddr2	protein_coding	0.416922	0.460485
ENSMUSG00000034243	Golgb1	protein_coding	0.349223	0.565409
ENSMUSG00000026806	Ddx31	protein_coding	0.390529	0.296874
ENSMUSG00000087098	Gm11884	lncRNA	1.01934	1.03511
ENSMUSG00000037646	Vps13b	protein_coding	0.832965	0.642771
ENSMUSG00000076433	Cep295nl	protein_coding	0.751979	0.7621
ENSMUSG00000022672	Prkdc	protein_coding	0.648108	0.542015
ENSMUSG00000025437	Usp33	protein_coding	0.930837	0.496549
ENSMUSG00000014039	Prdm15	protein_coding	0.325891	0.387422
ENSMUSG00000022641	Bbx	protein_coding	0.778508	0.640699
ENSMUSG00000045106	Ccdc73	protein_coding	0.544799	0.559629
ENSMUSG00000026640	Plxna2	protein_coding	0.519044	0.565567
ENSMUSG00000039607	Rbms3	protein_coding	0.70058	0.512412
ENSMUSG00000117014	Gm9300	processed_pseudogene	2.10308	0.895675
ENSMUSG00000019820	Utrn	protein_coding	0.450955	0.920176
ENSMUSG00000020170	Frs2	protein_coding	0.549978	0.51199
ENSMUSG00000067336	Bmpr2	protein_coding	0.495328	0.797589
ENSMUSG00000001995	Sipa1l2	protein_coding	0.421347	0.432462
ENSMUSG00000025326	Ube3a	protein_coding	0.822234	0.890142
ENSMUSG00000031605	Klhl2	protein_coding	0.343671	0.298945
ENSMUSG00000006462	A530013C23Rik	lncRNA	0.583497	0.407338
ENSMUSG00000036792	Mbd5	protein_coding	0.631425	0.587876
ENSMUSG00000031642	Sh3rf1	protein_coding	0.416184	0.715654
ENSMUSG00000034663	Bmp2k	protein_coding	0.885375	0.492568
ENSMUSG00000090053	Pakap	protein_coding	2.24966	0.812528
ENSMUSG00000005533	Igf1r	protein_coding	0.491772	0.693381
ENSMUSG00000025978	Rftn2	protein_coding	0.888293	0.58631
ENSMUSG00000029705	Cux1	protein_coding	0.408939	0.403455
ENSMUSG00000029461	Fam168a	protein_coding	0.701222	0.493467
ENSMUSG00000015829	Tnr	protein_coding	2.35931	0.814061
ENSMUSG00000022377	Asap1	protein_coding	0.379892	0.449384
ENSMUSG00000037533	Rapgef6	protein_coding	0.609668	0.587652
ENSMUSG00000027799	Nbea	protein_coding	0.767316	0.548237
ENSMUSG00000026072	Il1r1	protein_coding	0.836582	0.364693
ENSMUSG00000038368	Focad	protein_coding	0.390073	0.663516
ENSMUSG00000041923	Nol4	protein_coding	1.17137	0.601674
ENSMUSG00000043535	Setx	protein_coding	0.705936	0.710348
ENSMUSG00000019943	Atp2b1	protein_coding	0.525869	0.841923
ENSMUSG00000026028	Trak2	protein_coding	0.395303	0.36358
ENSMUSG00000022897	Dyrk1a	protein_coding	0.749492	0.591633
ENSMUSG00000104918	Gm42944	TEC	0.855799	0.822202
ENSMUSG00000030287	Itpr2	protein_coding	0.4902	0.362771
ENSMUSG00000035168	Tanc1	protein_coding	0.386994	0.350876
ENSMUSG00000035649	Zcchc7	protein_coding	0.485797	0.619021
ENSMUSG00000022637	Cblb	protein_coding	0.673328	0.639632
ENSMUSG00000031309	Rps6ka3	protein_coding	0.444841	0.812165
ENSMUSG00000014418	Hps5	protein_coding	0.444946	0.660719
ENSMUSG00000030315	Vgll4	protein_coding	1.28463	0.837667
ENSMUSG00000038718	Pbx3	protein_coding	0.431095	0.911422
ENSMUSG00000020647	Ncoa1	protein_coding	0.693	0.387404
ENSMUSG00000023805	Synj2	protein_coding	0.538097	0.301911
ENSMUSG00000058006	Mdn1	protein_coding	0.493383	0.506788
ENSMUSG00000038582	Pptc7	protein_coding	0.326902	0.38612
ENSMUSG00000001143	Lman2l	protein_coding	0.440204	0.285831
ENSMUSG00000057230	Aak1	protein_coding	0.472156	0.455434
ENSMUSG00000034007	Scaper	protein_coding	0.51658	0.408713
ENSMUSG00000038331	Satb2	protein_coding	1.033	0.535605
ENSMUSG00000048720	Tbc1d12	protein_coding	0.33441	0.491471
ENSMUSG00000110580	D830024N08Rik	lncRNA	1.82405	0.649591
ENSMUSG00000054770	Kctd18	protein_coding	1.27378	0.406841
ENSMUSG00000074221	Zfp568	protein_coding	0.585413	0.528427
ENSMUSG00000022914	Brwd1	protein_coding	0.435036	0.656443
ENSMUSG00000024639	Gnaq	protein_coding	0.486553	0.248122
ENSMUSG00000039585	Myo9a	protein_coding	0.8567	0.810957
ENSMUSG00000045095	Magi1	protein_coding	0.38095	0.909136
ENSMUSG00000048271	Rbm33	protein_coding	0.447458	0.400332
ENSMUSG00000032560	Dnajc13	protein_coding	0.433204	0.493079
ENSMUSG00000025997	Ikzf2	protein_coding	0.812968	0.669981
ENSMUSG00000034751	Mast4	protein_coding	0.325435	0.522527
ENSMUSG00000026867	Gapvd1	protein_coding	0.355509	0.349188
ENSMUSG00000063972	Nr6a1	protein_coding	0.995724	0.716485
ENSMUSG00000028514	Usp24	protein_coding	0.606511	0.405972
ENSMUSG00000024805	Pcgf5	protein_coding	0.569453	0.418833
ENSMUSG00000016018	Mtrex	protein_coding	0.425455	0.439141
ENSMUSG00000033004	Mycbp2	protein_coding	0.564254	0.864253
ENSMUSG00000037940	Inpp4b	protein_coding	0.935424	1.03388
ENSMUSG00000004085	Map3k20	protein_coding	0.703741	0.796335
ENSMUSG00000036712	Cyld	protein_coding	0.859632	0.715952
ENSMUSG00000028273	Pdlim5	protein_coding	0.687312	0.448807
ENSMUSG00000020534	Shmt1	protein_coding	0.711225	0.302676
ENSMUSG00000024589	Nedd4l	protein_coding	0.465789	0.313669
ENSMUSG00000039286	Fndc3b	protein_coding	0.619798	0.43605
ENSMUSG00000022974	Paxbp1	protein_coding	0.535642	0.553803
ENSMUSG00000028080	Lrba	protein_coding	0.430305	0.572502
ENSMUSG00000067279	Ppp1r3c	protein_coding	2.15284	0.535849
ENSMUSG00000026235	Epha4	protein_coding	0.57515	0.581521
ENSMUSG00000041559	Fmod	protein_coding	1.03209	0.487476
ENSMUSG00000021009	Ptpn21	protein_coding	0.790519	0.418522
ENSMUSG00000022263	Trio	protein_coding	0.434046	0.69804
ENSMUSG00000049327	Kmt5a	protein_coding	0.330151	0.214
ENSMUSG00000037674	Rfx7	protein_coding	0.749694	0.644541
ENSMUSG00000028995	Fam126a	protein_coding	0.382442	0.386449
ENSMUSG00000056268	Dennd1b	protein_coding	1.52617	0.546665
ENSMUSG00000026991	Pkp4	protein_coding	0.544887	0.447354
ENSMUSG00000026971	Itgb6	protein_coding	0.573484	0.896669
ENSMUSG00000035954	Dock4	protein_coding	0.50985	0.640077
ENSMUSG00000021171	Esyt2	protein_coding	0.553225	0.562822
ENSMUSG00000020220	Vps13d	protein_coding	0.636556	0.684962
ENSMUSG00000018209	Stk4	protein_coding	0.404979	0.34307
ENSMUSG00000032846	Zswim6	protein_coding	0.670901	0.362903
ENSMUSG00000006191	Cdkal1	protein_coding	0.636703	0.671844
ENSMUSG00000039929	Urb1	protein_coding	0.743132	0.675799
ENSMUSG00000034343	Ube2f	protein_coding	0.857408	0.334768
ENSMUSG00000038349	Plcl1	protein_coding	0.491563	0.552029
ENSMUSG00000034557	Zfyve9	protein_coding	0.431071	0.287221
ENSMUSG00000116478	Gm18890	processed_pseudogene	0.69034	0.686069
ENSMUSG00000031563	Wwc2	protein_coding	0.518874	0.394782
ENSMUSG00000079011	Gm11033	lncRNA	0.529839	0.508981
ENSMUSG00000041966	Dcaf17	protein_coding	0.347623	0.400985
ENSMUSG00000055204	Ankrd17	protein_coding	0.485582	0.385005
ENSMUSG00000102097	A930006L05Rik	lncRNA	1.84601	1.14816
ENSMUSG00000032570	Atp2c1	protein_coding	0.536344	0.548061
ENSMUSG00000035569	Ankrd11	protein_coding	0.336914	0.326223
ENSMUSG00000033769	Exoc6b	protein_coding	0.417602	0.607769
ENSMUSG00000069833	Ahnak	protein_coding	0.369429	0.336336
ENSMUSG00000019986	Ahi1	protein_coding	0.539341	0.422118
ENSMUSG00000034480	Diaph2	protein_coding	0.760522	0.591271
ENSMUSG00000042348	Arl15	protein_coding	0.651106	0.88913
ENSMUSG00000104186	Gm37819	TEC	1.58022	1.07943
ENSMUSG00000035596	Mboat7	protein_coding	0.440108	0.413378
ENSMUSG00000037933	Bicd2	protein_coding	0.375024	0.455808
ENSMUSG00000058886	Deaf1	protein_coding	1.78833	0.358661
ENSMUSG00000026305	Lrrfip1	protein_coding	0.351362	0.26767
ENSMUSG00000034893	Cog3	protein_coding	0.547826	0.419557
ENSMUSG00000033530	Ttc7b	protein_coding	0.4411	0.684471
ENSMUSG00000087579	Hectd2os	lncRNA	0.584285	1.85182
ENSMUSG00000008305	Tle1	protein_coding	0.390462	0.407702
ENSMUSG00000030201	Lrp6	protein_coding	0.463257	0.516589
ENSMUSG00000059263	Usp47	protein_coding	0.397287	0.318844
ENSMUSG00000068036	Afdn	protein_coding	0.50004	0.399944
ENSMUSG00000043909	Trp53bp1	protein_coding	0.735695	0.560665
ENSMUSG00000085037	4933421O10Rik	lncRNA	0.848212	0.482168
ENSMUSG00000033499	Larp4b	protein_coding	0.390989	0.532955
ENSMUSG00000036298	Slc2a13	protein_coding	1.07411	0.551679
ENSMUSG00000024420	Zfp521	protein_coding	0.485938	0.700437
ENSMUSG00000031529	Tnks	protein_coding	0.445173	0.44223
ENSMUSG00000020661	Dnmt3a	protein_coding	0.416305	0.474406
ENSMUSG00000000127	Fer	protein_coding	0.367304	0.388358
ENSMUSG00000041961	Znrf3	protein_coding	0.407994	0.364769
ENSMUSG00000002107	Celf2	protein_coding	0.668602	0.712874
ENSMUSG00000117786	Gm10503	lncRNA	0.493478	0.508694
ENSMUSG00000075054	Yae1d1	protein_coding	0.488127	0.494113
ENSMUSG00000038872	Zfhx3	protein_coding	0.729231	0.568287
ENSMUSG00000034868	Myl12b	protein_coding	1.37832	0.484873
ENSMUSG00000015222	Map2	protein_coding	0.713205	0.615381
ENSMUSG00000030275	Etnk1	protein_coding	0.368532	0.417108
ENSMUSG00000026219	Trip12	protein_coding	0.558916	0.501871
ENSMUSG00000036053	Fmnl2	protein_coding	0.416026	0.558614
ENSMUSG00000021838	Samd4	protein_coding	0.45169	0.665181
ENSMUSG00000037851	Iars	protein_coding	0.521557	0.327403
ENSMUSG00000026361	Cdc73	protein_coding	0.43064	0.459318
ENSMUSG00000068452	Duox2	protein_coding	1.52467	0.660645
ENSMUSG00000033487	Fndc3a	protein_coding	1.1841	0.465577
ENSMUSG00000033671	Cep350	protein_coding	0.862319	0.674699
ENSMUSG00000031880	Rrad	protein_coding	1.45875	0.72002
ENSMUSG00000040560	Wdr7	protein_coding	0.432233	0.653789
ENSMUSG00000044636	Csrnp2	protein_coding	0.388593	0.322214
ENSMUSG00000046876	Atxn1	protein_coding	0.88473	0.67304
ENSMUSG00000016128	Stard13	protein_coding	0.685226	1.02076
ENSMUSG00000025246	Tbl1x	protein_coding	0.741491	0.403799
ENSMUSG00000038954	Supt3	protein_coding	0.445455	0.512274
ENSMUSG00000050550	Gm11868	processed_pseudogene	0.714328	0.54812
ENSMUSG00000027722	Spata5	protein_coding	0.477214	0.373731
ENSMUSG00000030314	Atg7	protein_coding	0.353645	0.552469
ENSMUSG00000029505	Ep400	protein_coding	0.496046	0.331196
ENSMUSG00000026313	Hdac4	protein_coding	0.407524	0.488427
ENSMUSG00000032462	Pik3cb	protein_coding	0.384652	0.415701
ENSMUSG00000020954	Strn3	protein_coding	0.504532	0.545426
ENSMUSG00000018995	Nars2	protein_coding	0.411497	0.318204
ENSMUSG00000026074	Map4k4	protein_coding	0.404611	0.420079
ENSMUSG00000040761	Spen	protein_coding	0.493386	0.447747
ENSMUSG00000059495	Arhgef12	protein_coding	0.362117	0.404699
ENSMUSG00000047910	Pcdhb16	protein_coding	0.466608	0.416107
ENSMUSG00000045962	Wnk1	protein_coding	0.492346	0.530582
ENSMUSG00000039318	Rab3gap2	protein_coding	0.399294	0.323475
ENSMUSG00000032352	Lrrc1	protein_coding	0.487786	0.74753
ENSMUSG00000061603	Akap6	protein_coding	0.667871	1.01565
ENSMUSG00000097040	2610316D01Rik	lncRNA	0.957142	0.736074
ENSMUSG00000052917	Senp7	protein_coding	0.547907	0.529392
ENSMUSG00000058325	Dock1	protein_coding	0.466877	0.330898
ENSMUSG00000115856	Gm18095	processed_pseudogene	1.03204	0.765891
ENSMUSG00000056211	R3hdm1	protein_coding	0.379004	0.862059
ENSMUSG00000068394	Cep152	protein_coding	0.44331	0.502741
ENSMUSG00000025060	Slk	protein_coding	0.394768	0.37526
ENSMUSG00000025860	Xiap	protein_coding	0.45628	0.57914
ENSMUSG00000034354	Mtmr3	protein_coding	0.433236	0.283989
ENSMUSG00000034154	Ino80	protein_coding	0.515745	0.52059
ENSMUSG00000026743	Mllt10	protein_coding	0.688515	0.595716
ENSMUSG00000010175	Prox1	protein_coding	0.612763	0.689452
ENSMUSG00000038302	Afg1l	protein_coding	0.409567	0.384369
ENSMUSG00000061601	Pclo	protein_coding	0.765957	0.801298
ENSMUSG00000073557	Ppp1r12b	protein_coding	0.398937	0.856623
ENSMUSG00000042225	Ammecr1	protein_coding	0.465234	0.624847
ENSMUSG00000035877	Zhx3	protein_coding	0.423414	0.376517
ENSMUSG00000033083	Tbc1d4	protein_coding	0.71447	0.68441
ENSMUSG00000057182	Scn3a	protein_coding	1.29671	1.30242
ENSMUSG00000038949	Cnst	protein_coding	0.580096	0.767947
ENSMUSG00000027868	Tbx15	protein_coding	0.327452	0.516554
ENSMUSG00000075318	Scn2a	protein_coding	0.798548	0.941628
ENSMUSG00000033871	Ppargc1b	protein_coding	0.467623	0.66871
ENSMUSG00000020315	Sptbn1	protein_coding	0.411458	0.35561
ENSMUSG00000086855	Gm13844	lncRNA	2.07282	1.00337
ENSMUSG00000038116	Phf20	protein_coding	0.526803	0.286771
ENSMUSG00000040407	Akap9	protein_coding	0.531565	0.648801
ENSMUSG00000020859	Spag9	protein_coding	0.396265	0.544224
ENSMUSG00000018501	Ncor1	protein_coding	0.3678	0.314511
ENSMUSG00000025236	Adpgk	protein_coding	0.511595	0.413007
ENSMUSG00000034135	Sik3	protein_coding	0.533092	0.384269
ENSMUSG00000039801	Cplane1	protein_coding	0.552118	0.515618
ENSMUSG00000019889	Ptprk	protein_coding	0.459664	0.380561
ENSMUSG00000030102	Itpr1	protein_coding	0.491626	0.385956
ENSMUSG00000096054	Syne1	protein_coding	0.567106	0.530036
ENSMUSG00000021945	Zmym2	protein_coding	0.445264	0.976391
ENSMUSG00000020354	Sgcd	protein_coding	0.763316	1.19223
ENSMUSG00000040351	Ankib1	protein_coding	0.355331	0.465217
ENSMUSG00000038371	Sbf2	protein_coding	0.347221	0.615893
ENSMUSG00000029735	Tpk1	protein_coding	0.605921	0.504955
ENSMUSG00000020121	Srgap1	protein_coding	0.690627	0.924495
ENSMUSG00000020064	Herc4	protein_coding	0.658962	0.633104
ENSMUSG00000026384	Ptpn4	protein_coding	0.956579	1.11742
ENSMUSG00000027665	Pik3ca	protein_coding	0.37705	0.302548
ENSMUSG00000071369	Map3k5	protein_coding	1.47571	0.937588
ENSMUSG00000104222	Gm7292	lncRNA	0.408795	0.589758
ENSMUSG00000028402	Mpdz	protein_coding	0.441314	0.548982
ENSMUSG00000085566	A730017L22Rik	lncRNA	0.528886	0.785441
ENSMUSG00000026478	Lamc1	protein_coding	0.45718	0.29427
ENSMUSG00000038914	Dido1	protein_coding	0.378571	0.350564
ENSMUSG00000011831	Evi5	protein_coding	0.406474	0.425175
ENSMUSG00000028649	Macf1	protein_coding	0.585828	1.05468
ENSMUSG00000054199	Gon4l	protein_coding	0.338669	0.573471
ENSMUSG00000022272	Myo10	protein_coding	0.34181	0.481239
ENSMUSG00000021840	Mapk1ip1l	protein_coding	0.339606	0.728397
ENSMUSG00000057406	Nsd2	protein_coding	0.396141	0.512609
ENSMUSG00000034709	Ppp1r21	protein_coding	0.398657	0.317659
ENSMUSG00000026037	Orc2	protein_coding	0.353624	0.277146
ENSMUSG00000025571	Tnrc6c	protein_coding	0.467193	0.526998
ENSMUSG00000040850	Psme4	protein_coding	0.341148	0.446845
ENSMUSG00000028580	Pum1	protein_coding	0.520954	0.600779
ENSMUSG00000021277	Traf3	protein_coding	0.332689	0.387302
ENSMUSG00000039126	Prune2	protein_coding	0.611044	0.696027
ENSMUSG00000037369	Kdm6a	protein_coding	0.53255	0.773855
ENSMUSG00000034312	Iqsec1	protein_coding	0.499378	0.29515
ENSMUSG00000029370	Rassf6	protein_coding	1.5997	1.06946
ENSMUSG00000061436	Hipk2	protein_coding	0.459177	0.742561
ENSMUSG00000027309	4930402H24Rik	protein_coding	0.468579	0.37911
ENSMUSG00000038708	Golga4	protein_coding	0.50389	1.10405
ENSMUSG00000022812	Gsk3b	protein_coding	0.464819	0.407741
ENSMUSG00000020601	Trib2	protein_coding	0.655792	0.38934
ENSMUSG00000015659	Serac1	protein_coding	0.389557	0.455193
ENSMUSG00000037697	Ddhd1	protein_coding	0.384468	0.415211
ENSMUSG00000028149	Rap1gds1	protein_coding	0.418344	0.253945
ENSMUSG00000029765	Plxna4	protein_coding	0.882055	1.10632
ENSMUSG00000005886	Ncoa2	protein_coding	0.352118	0.604074
ENSMUSG00000039428	Tmem135	protein_coding	0.446731	0.332266
ENSMUSG00000052062	Pard3b	protein_coding	0.527716	0.73276
ENSMUSG00000030465	Psd3	protein_coding	0.681389	1.18455
ENSMUSG00000032504	Pdcd6ip	protein_coding	0.37667	0.215499
ENSMUSG00000023026	Dip2b	protein_coding	0.478823	0.497978
ENSMUSG00000052407	Ccdc171	protein_coding	0.486799	0.557664
ENSMUSG00000026131	Dst	protein_coding	0.510309	0.920379
ENSMUSG00000031314	Taf1	protein_coding	0.465569	0.368741
ENSMUSG00000037234	Hook3	protein_coding	0.469156	0.656022
ENSMUSG00000027281	Slx4ip	protein_coding	0.343823	0.526345
ENSMUSG00000022995	Enah	protein_coding	0.62886	0.734064
ENSMUSG00000043940	Wdfy3	protein_coding	0.796305	0.606951
ENSMUSG00000023965	Fbxl17	protein_coding	0.333629	0.406163
ENSMUSG00000054640	Slc8a1	protein_coding	0.391863	0.515036
ENSMUSG00000037605	Adgrl3	protein_coding	0.381903	0.445834
ENSMUSG00000024533	Spire1	protein_coding	0.354343	0.568325
ENSMUSG00000032393	Dpp8	protein_coding	0.34237	0.3342
ENSMUSG00000052920	Prkg1	protein_coding	1.05565	0.769355
ENSMUSG00000059890	Ube4a	protein_coding	0.473577	0.363782
ENSMUSG00000102838	Gm37014	TEC	1.83682	1.41054
ENSMUSG00000059277	R74862	lncRNA	0.457473	0.572405
ENSMUSG00000010517	Faf1	protein_coding	0.34617	0.312451
ENSMUSG00000115709	4930431P22Rik	lncRNA	1.06203	1.12994
ENSMUSG00000030172	Erc1	protein_coding	0.391133	0.515289
ENSMUSG00000038248	Sobp	protein_coding	0.323543	0.413858
ENSMUSG00000022822	Abcc5	protein_coding	0.434735	0.443822
ENSMUSG00000023923	Tbc1d5	protein_coding	0.333953	0.551461
ENSMUSG00000031659	Adcy7	protein_coding	0.416597	0.445136
ENSMUSG00000045103	Dmd	protein_coding	0.738498	2.56027
ENSMUSG00000038291	Snx25	protein_coding	0.395789	0.365549
ENSMUSG00000116858	Gm49797	lncRNA	0.482019	0.583229
ENSMUSG00000040524	Zfp609	protein_coding	0.450703	0.504512
ENSMUSG00000038844	Kif16b	protein_coding	0.363859	0.3962
ENSMUSG00000031333	Abcb7	protein_coding	0.462876	0.641487
ENSMUSG00000048701	Ccdc6	protein_coding	0.483387	0.3733
ENSMUSG00000061751	Kalrn	protein_coding	0.600212	0.513616
ENSMUSG00000035284	Vps13c	protein_coding	0.643669	0.512117
ENSMUSG00000029104	Htt	protein_coding	0.505806	0.420026
ENSMUSG00000060657	Marf1	protein_coding	0.380968	0.437046
ENSMUSG00000021686	Ap3b1	protein_coding	0.327489	0.45141
ENSMUSG00000030583	Sipa1l3	protein_coding	0.55935	0.472369
ENSMUSG00000038332	Sesn1	protein_coding	1.01896	1.01352

## Sheet: Table S9
Supplementary Table 9. List of genes upregulated at EPS 3h (FDR<0.05, log2FC>0.322) augmented by Tug1 knockdown (FDR<0.05)
Gene_ID	Gene_Name	Gene_Biotype	Log2FC (EPS 3h vs. Rest)	Log2FC (Tug1 KD vs Control)
ENSMUSG00000048264	Dip2c	protein_coding	0.376053	0.8763
ENSMUSG00000007411	Mark3	protein_coding	0.386046	0.218377
ENSMUSG00000064105	Cnnm2	protein_coding	0.804967	0.592394
ENSMUSG00000048271	Rbm33	protein_coding	0.512128	0.345935
ENSMUSG00000042179	Pnliprp1	protein_coding	5.90017	0.925346
ENSMUSG00000036104	Rab3gap1	protein_coding	0.365072	0.342384
ENSMUSG00000037669	Ldah	protein_coding	0.529018	0.302491
ENSMUSG00000021840	Mapk1ip1l	protein_coding	0.575651	0.503799
ENSMUSG00000023341	Mx2	polymorphic_pseudogene	2.36252	1.42362
ENSMUSG00000025997	Ikzf2	protein_coding	1.06431	0.680632
ENSMUSG00000000385	Tmprss2	protein_coding	1.28697	0.930127
ENSMUSG00000026867	Gapvd1	protein_coding	0.527966	0.290349
ENSMUSG00000044042	Fmn1	protein_coding	0.610634	0.760749
ENSMUSG00000117814	Gm50431	lncRNA	0.752771	0.838635
ENSMUSG00000050272	Dscam	protein_coding	2.28683	0.633777
ENSMUSG00000079554	Aox2	protein_coding	2.76315	0.753673
ENSMUSG00000026074	Map4k4	protein_coding	0.41567	0.32146
ENSMUSG00000030313	Dennd5b	protein_coding	0.969952	0.488339
ENSMUSG00000050965	Prkca	protein_coding	0.418456	0.499552
ENSMUSG00000029763	Exoc4	protein_coding	0.422958	1.06562
ENSMUSG00000041957	Pkp2	protein_coding	0.564051	0.798266
ENSMUSG00000024477	Pggt1b	protein_coding	0.418851	0.425071
ENSMUSG00000033004	Mycbp2	protein_coding	0.515972	0.730706
ENSMUSG00000033470	Cysltr2	protein_coding	4.85797	0.784492
ENSMUSG00000028580	Pum1	protein_coding	0.482636	0.407241
ENSMUSG00000051335	Gfod1	protein_coding	1.14544	0.497497
ENSMUSG00000004085	Map3k20	protein_coding	0.681033	0.754724
ENSMUSG00000041540	Sox5	protein_coding	1.2059	0.698939
ENSMUSG00000036712	Cyld	protein_coding	1.10993	0.713285
ENSMUSG00000030199	Etv6	protein_coding	0.788769	0.30082
ENSMUSG00000028274	Rngtt	protein_coding	0.896035	0.395015
ENSMUSG00000013418	B4galnt2	protein_coding	1.0168	0.569302
ENSMUSG00000047248	C2cd3	protein_coding	0.341223	0.505847
ENSMUSG00000025477	Inpp5a	protein_coding	0.429132	0.438158
ENSMUSG00000037369	Kdm6a	protein_coding	0.551864	0.634104
ENSMUSG00000016487	Ppfibp1	protein_coding	0.506211	0.374756
ENSMUSG00000039286	Fndc3b	protein_coding	0.725751	0.359431
ENSMUSG00000025812	Pard3	protein_coding	0.419732	0.471773
ENSMUSG00000067851	Arfgef1	protein_coding	0.604243	0.735578
ENSMUSG00000061603	Akap6	protein_coding	0.686179	0.822244
ENSMUSG00000061613	U2af1	protein_coding	0.493851	0.277093
ENSMUSG00000067279	Ppp1r3c	protein_coding	1.17553	0.655426
ENSMUSG00000026235	Epha4	protein_coding	0.792535	0.405121
ENSMUSG00000022263	Trio	protein_coding	0.745285	0.580379
ENSMUSG00000032221	Mns1	protein_coding	3.15039	0.404044
ENSMUSG00000021318	Gli3	protein_coding	0.479208	0.393223
ENSMUSG00000038708	Golga4	protein_coding	0.428656	0.946236
ENSMUSG00000037674	Rfx7	protein_coding	0.791781	0.575474
ENSMUSG00000044477	Zfand3	protein_coding	0.617196	0.284789
ENSMUSG00000029207	Apbb2	protein_coding	0.690983	0.716513
ENSMUSG00000026991	Pkp4	protein_coding	0.76666	0.403913
ENSMUSG00000057604	Lmcd1	protein_coding	0.961517	0.492101
ENSMUSG00000023868	Pde10a	protein_coding	0.690285	0.578023
ENSMUSG00000037058	Paip2	protein_coding	0.566027	0.481633
ENSMUSG00000021171	Esyt2	protein_coding	0.635895	0.551551
ENSMUSG00000038537	Mc3r	protein_coding	5.47946	0.8452
ENSMUSG00000020220	Vps13d	protein_coding	0.582552	0.694024
ENSMUSG00000087203	Gm13986	lncRNA	0.728985	0.812507
ENSMUSG00000028126	Pip5k1a	protein_coding	0.403767	0.344772
ENSMUSG00000006191	Cdkal1	protein_coding	0.688902	0.651238
ENSMUSG00000039929	Urb1	protein_coding	0.624283	0.787936
ENSMUSG00000004698	Hdac9	protein_coding	0.798698	0.775227
ENSMUSG00000049553	Polr1a	protein_coding	0.37893	0.446089
ENSMUSG00000058248	Kcnh1	protein_coding	2.64131	0.544304
ENSMUSG00000072966	Gprasp2	protein_coding	1.76194	0.599556
ENSMUSG00000034343	Ube2f	protein_coding	1.24163	0.218675
ENSMUSG00000038349	Plcl1	protein_coding	0.657174	0.55448
ENSMUSG00000035592	Krt33a	protein_coding	3.30632	0.845142
ENSMUSG00000025505	Tmem80	protein_coding	2.19701	0.597886
ENSMUSG00000079011	Gm11033	lncRNA	1.77073	0.391798
ENSMUSG00000019768	Esr1	protein_coding	2.08532	0.496124
ENSMUSG00000036158	Prickle1	protein_coding	1.4118	0.558714
ENSMUSG00000029765	Plxna4	protein_coding	1.91055	0.896811
ENSMUSG00000030314	Atg7	protein_coding	0.368403	0.600284
ENSMUSG00000055204	Ankrd17	protein_coding	0.686524	0.382132
ENSMUSG00000000420	Galnt1	protein_coding	0.434524	0.347261
ENSMUSG00000028086	Fbxw7	protein_coding	0.620252	0.519643
ENSMUSG00000042564	Fam227a	protein_coding	1.51823	0.59642
ENSMUSG00000032570	Atp2c1	protein_coding	0.69652	0.477063
ENSMUSG00000048410	Zfp407	protein_coding	0.746745	0.403602
ENSMUSG00000052572	Dlg2	protein_coding	1.31191	1.63829
ENSMUSG00000032872	Cyb5r4	protein_coding	1.30599	0.416529
ENSMUSG00000052062	Pard3b	protein_coding	0.599345	0.561585
ENSMUSG00000030465	Psd3	protein_coding	0.690072	1.14114
ENSMUSG00000034295	Fhod3	protein_coding	0.343221	0.744722
ENSMUSG00000038302	Afg1l	protein_coding	0.384167	0.445741
ENSMUSG00000028049	Scamp3	protein_coding	1.08188	0.328015
ENSMUSG00000022376	Adcy8	protein_coding	1.21427	1.02574
ENSMUSG00000002006	Pdzd4	protein_coding	0.407967	0.49524
ENSMUSG00000022672	Prkdc	protein_coding	0.506285	0.426382
ENSMUSG00000039842	Mcph1	protein_coding	0.393795	0.547598
ENSMUSG00000025437	Usp33	protein_coding	1.56664	0.429795
ENSMUSG00000033769	Exoc6b	protein_coding	0.539059	0.380589
ENSMUSG00000022641	Bbx	protein_coding	0.423355	0.629345
ENSMUSG00000038630	Zkscan16	protein_coding	6.51667	0.836738
ENSMUSG00000030539	Sema4b	protein_coding	1.44513	0.475367
ENSMUSG00000026640	Plxna2	protein_coding	0.631853	0.5266
ENSMUSG00000039607	Rbms3	protein_coding	0.567167	0.577921
ENSMUSG00000117014	Gm9300	processed_pseudogene	3.50832	0.905495
ENSMUSG00000019820	Utrn	protein_coding	0.532743	0.838202
ENSMUSG00000020279	Il9r	protein_coding	4.0784	0.779213
ENSMUSG00000095079	Igha	IG_C_gene	0.408482	0.685669
ENSMUSG00000001995	Sipa1l2	protein_coding	0.40782	0.383858
ENSMUSG00000026955	Sapcd2	protein_coding	1.68079	0.449036
ENSMUSG00000025326	Ube3a	protein_coding	0.929018	0.735053
ENSMUSG00000042348	Arl15	protein_coding	0.577055	0.925383
ENSMUSG00000035596	Mboat7	protein_coding	0.403566	0.42711
ENSMUSG00000104186	Gm37819	TEC	2.22211	0.753973
ENSMUSG00000037933	Bicd2	protein_coding	0.549975	0.397075
ENSMUSG00000026831	1700007K13Rik	protein_coding	3.14983	0.453354
ENSMUSG00000058886	Deaf1	protein_coding	2.28926	0.498033
ENSMUSG00000036792	Mbd5	protein_coding	0.52776	0.53462
ENSMUSG00000031642	Sh3rf1	protein_coding	0.36501	0.699735
ENSMUSG00000103965	Gm30173	lncRNA	4.53711	0.895153
ENSMUSG00000008999	Bmp7	protein_coding	7.45977	0.653672
ENSMUSG00000004655	Aqp1	protein_coding	1.03939	0.393624
ENSMUSG00000034663	Bmp2k	protein_coding	0.810614	0.492987
ENSMUSG00000038954	Supt3	protein_coding	0.811365	0.496649
ENSMUSG00000033530	Ttc7b	protein_coding	0.50314	0.639518
ENSMUSG00000005533	Igf1r	protein_coding	0.92323	0.792216
ENSMUSG00000087579	Hectd2os	lncRNA	1.63829	1.13532
ENSMUSG00000025978	Rftn2	protein_coding	1.09728	0.616018
ENSMUSG00000042487	Leo1	protein_coding	0.492178	0.442927
ENSMUSG00000022064	Pibf1	protein_coding	0.553414	0.877296
ENSMUSG00000030201	Lrp6	protein_coding	0.561762	0.40913
ENSMUSG00000043909	Trp53bp1	protein_coding	0.355487	0.457828
ENSMUSG00000009545	Kcnq1	protein_coding	1.7564	1.3666
ENSMUSG00000086855	Gm13844	lncRNA	1.58445	0.838477
ENSMUSG00000029705	Cux1	protein_coding	0.462215	0.399021
ENSMUSG00000038242	Aox4	protein_coding	5.28654	1.09169
ENSMUSG00000020859	Spag9	protein_coding	0.344482	0.460305
ENSMUSG00000033499	Larp4b	protein_coding	0.399627	0.490705
ENSMUSG00000034135	Sik3	protein_coding	0.462318	0.350517
ENSMUSG00000015829	Tnr	protein_coding	3.35143	0.658905
ENSMUSG00000022377	Asap1	protein_coding	0.392229	0.315083
ENSMUSG00000004383	Large1	protein_coding	0.422292	0.427843
ENSMUSG00000027799	Nbea	protein_coding	0.924703	0.474461
ENSMUSG00000024420	Zfp521	protein_coding	0.753113	0.5552
ENSMUSG00000027843	Ptpn22	protein_coding	2.23756	0.556107
ENSMUSG00000102838	Gm37014	TEC	1.72201	1.35248
ENSMUSG00000101026	Ly6g6g	protein_coding	6.81095	0.846932
ENSMUSG00000020661	Dnmt3a	protein_coding	0.779213	0.419081
ENSMUSG00000000127	Fer	protein_coding	0.418606	0.362277
ENSMUSG00000041923	Nol4	protein_coding	1.42984	0.490911
ENSMUSG00000038368	Focad	protein_coding	0.790649	0.513873
ENSMUSG00000019943	Atp2b1	protein_coding	0.483125	0.786175
ENSMUSG00000043535	Setx	protein_coding	1.28701	0.52625
ENSMUSG00000002107	Celf2	protein_coding	0.958837	0.622879
ENSMUSG00000020354	Sgcd	protein_coding	0.955439	0.934957
ENSMUSG00000031523	Dlc1	protein_coding	0.670798	0.388261
ENSMUSG00000026028	Trak2	protein_coding	0.41661	0.319716
ENSMUSG00000048602	Morc2b	protein_coding	1.70789	1.09807
ENSMUSG00000022897	Dyrk1a	protein_coding	1.11236	0.398807
ENSMUSG00000096361	Gm5814	processed_pseudogene	3.0534	0.719137
ENSMUSG00000038248	Sobp	protein_coding	0.40775	0.477545
ENSMUSG00000070427	Il18bp	protein_coding	0.709172	0.700697
ENSMUSG00000102679	Gm20557	lncRNA	2.35603	0.79116
ENSMUSG00000091283	Gm17234	lncRNA	5.19316	0.948471
ENSMUSG00000034868	Myl12b	protein_coding	1.74545	0.570487
ENSMUSG00000015222	Map2	protein_coding	0.770684	0.570769
ENSMUSG00000030287	Itpr2	protein_coding	0.664887	0.419598
ENSMUSG00000029408	Abcb9	protein_coding	0.775278	0.69185
ENSMUSG00000026384	Ptpn4	protein_coding	0.976768	0.649639
ENSMUSG00000027722	Spata5	protein_coding	0.776354	0.25875
ENSMUSG00000061143	Maml3	protein_coding	0.364295	0.411182
ENSMUSG00000045103	Dmd	protein_coding	1.24678	2.51025
ENSMUSG00000038291	Snx25	protein_coding	0.374013	0.336172
ENSMUSG00000014418	Hps5	protein_coding	0.383839	0.606618
ENSMUSG00000029716	Tfr2	protein_coding	0.836598	0.672745
ENSMUSG00000069581	Tspear	protein_coding	7.16537	0.893364
ENSMUSG00000030315	Vgll4	protein_coding	1.11935	0.777474
ENSMUSG00000022536	Glyr1	protein_coding	0.348027	0.316924
ENSMUSG00000020647	Ncoa1	protein_coding	0.565711	0.429006
ENSMUSG00000026219	Trip12	protein_coding	0.666424	0.407622
ENSMUSG00000036053	Fmnl2	protein_coding	0.50123	0.541551
ENSMUSG00000021838	Samd4	protein_coding	0.37735	0.65315
ENSMUSG00000057230	Aak1	protein_coding	0.407815	0.350362
ENSMUSG00000034007	Scaper	protein_coding	0.36935	0.513702
ENSMUSG00000104222	Gm7292	lncRNA	0.456089	0.49686
ENSMUSG00000048720	Tbc1d12	protein_coding	0.491919	0.4885
ENSMUSG00000061751	Kalrn	protein_coding	0.501585	0.608794
ENSMUSG00000068452	Duox2	protein_coding	2.37827	0.905411
ENSMUSG00000028402	Mpdz	protein_coding	0.589152	0.380084
ENSMUSG00000110580	D830024N08Rik	lncRNA	1.93469	0.68364
ENSMUSG00000045394	Epcam	protein_coding	6.72878	0.690391
ENSMUSG00000026594	Ralgps2	protein_coding	0.629284	0.433445
ENSMUSG00000033487	Fndc3a	protein_coding	1.43867	0.485444
ENSMUSG00000110697	Gm31718	lncRNA	0.543104	0.596624
ENSMUSG00000074221	Zfp568	protein_coding	0.585725	0.378145
ENSMUSG00000031880	Rrad	protein_coding	1.25941	0.410866
ENSMUSG00000068604	Gm8225	processed_pseudogene	1.25637	0.879048
ENSMUSG00000022914	Brwd1	protein_coding	0.427523	0.528131
ENSMUSG00000002578	Ikzf4	protein_coding	2.48529	0.746712
ENSMUSG00000033278	Ptprm	protein_coding	0.451438	0.411201
ENSMUSG00000024639	Gnaq	protein_coding	0.521471	0.263429
ENSMUSG00000027225	Duoxa2	protein_coding	2.30971	0.893894
ENSMUSG00000038914	Dido1	protein_coding	0.568502	0.378555
ENSMUSG00000046876	Atxn1	protein_coding	1.18553	0.561369
ENSMUSG00000039585	Myo9a	protein_coding	0.616178	0.817481
ENSMUSG00000026107	Nabp1	protein_coding	1.31841	0.582088
ENSMUSG00000045095	Magi1	protein_coding	1.19084	0.869303
ENSMUSG00000016128	Stard13	protein_coding	1.21565	0.834905
ENSMUSG00000008153	Clstn3	protein_coding	0.930214	0.593277
ENSMUSG00000049323	Smcr8	protein_coding	0.520396	0.326645
ENSMUSG00000026971	Itgb6	protein_coding	0.681272	0.743177
ENSMUSG00000019528	Gyg	protein_coding	0.324939	0.364379
ENSMUSG00000035933	Cog5	protein_coding	0.361676	0.681453
ENSMUSG00000008305	Tle1	protein_coding	0.355132	0.266667
ENSMUSG00000040351	Ankib1	protein_coding	0.354691	0.325435
ENSMUSG00000053768	Chchd3	protein_coding	0.394517	0.485866
ENSMUSG00000006169	Clint1	protein_coding	0.479404	0.244426
ENSMUSG00000038718	Pbx3	protein_coding	0.513373	0.734019
ENSMUSG00000029123	Stk32b	protein_coding	1.44603	1.23355
ENSMUSG00000030518	Fam189a1	protein_coding	0.788295	0.656501
ENSMUSG00000027860	Vangl1	protein_coding	0.559275	0.487156
ENSMUSG00000034751	Mast4	protein_coding	0.391154	0.43842
ENSMUSG00000034813	Grip1	protein_coding	0.786628	1.47403
ENSMUSG00000005225	Plekha8	protein_coding	0.468569	0.42188
ENSMUSG00000078684	5830417I10Rik	unprocessed_pseudogene	0.394432	0.904229
ENSMUSG00000039126	Prune2	protein_coding	0.411897	0.569394
ENSMUSG00000032352	Lrrc1	protein_coding	0.368036	0.619069
ENSMUSG00000061436	Hipk2	protein_coding	0.496539	0.687801
ENSMUSG00000068394	Cep152	protein_coding	0.65291	0.529884
ENSMUSG00000090626	Tex9	protein_coding	0.55014	0.661342
ENSMUSG00000022812	Gsk3b	protein_coding	0.454735	0.430744
ENSMUSG00000018209	Stk4	protein_coding	0.352877	0.275439
ENSMUSG00000041782	Lad1	protein_coding	0.924273	0.781272
ENSMUSG00000033713	Foxn3	protein_coding	0.327168	0.476432
ENSMUSG00000034154	Ino80	protein_coding	0.586226	0.501629
ENSMUSG00000038296	Galnt18	protein_coding	0.556683	0.884729
ENSMUSG00000034243	Golgb1	protein_coding	0.41458	0.545459
ENSMUSG00000027272	Ubr1	protein_coding	0.424408	0.647074
ENSMUSG00000014039	Prdm15	protein_coding	0.491247	0.365134
ENSMUSG00000026131	Dst	protein_coding	0.435564	0.834957
ENSMUSG00000038949	Cnst	protein_coding	0.391973	0.621027
ENSMUSG00000027692	Tnik	protein_coding	0.487634	0.694903
ENSMUSG00000020524	Gria1	protein_coding	0.737828	0.598463
ENSMUSG00000003810	Mast2	protein_coding	0.348389	0.262731
ENSMUSG00000075318	Scn2a	protein_coding	1.16759	1.19776
ENSMUSG00000020315	Sptbn1	protein_coding	0.382577	0.298268
ENSMUSG00000043940	Wdfy3	protein_coding	0.54609	0.537403
ENSMUSG00000042272	Sestd1	protein_coding	0.37271	0.351223
ENSMUSG00000025236	Adpgk	protein_coding	0.353124	0.341787
ENSMUSG00000057133	Chd6	protein_coding	0.363339	0.427119
ENSMUSG00000019889	Ptprk	protein_coding	0.419461	0.359325
ENSMUSG00000032267	Usp28	protein_coding	0.364128	0.868815
ENSMUSG00000025432	Avil	protein_coding	0.889001	0.650324
ENSMUSG00000031659	Adcy7	protein_coding	0.361903	0.415583
ENSMUSG00000023805	Synj2	protein_coding	0.440826	0.299876
ENSMUSG00000021699	Pde4d	protein_coding	0.528566	0.46748
ENSMUSG00000071369	Map3k5	protein_coding	1.82192	1.16419
ENSMUSG00000044636	Csrnp2	protein_coding	0.654773	0.488766
ENSMUSG00000038332	Sesn1	protein_coding	0.72312	0.946765
ENSMUSG00000023079	Gtf2ird1	protein_coding	0.474887	0.294744
